# Supplementary material for: Integrated Analysis of Transcriptome and Metabolome Reveals Distinct Responses of Pelteobagrus fulvidraco against Aeromonas veronii Infection at Invaded and Recovering Stage
Source: Int J Mol Sci. 2022 Sep 4;23(17):10121. doi: 10.3390/ijms231710121 (PMC9456318; doi:10.3390/ijms231710121)
Supplement: Supplementary file 1 [file ijms-23-10121-s001.zip › Table S1.xlsx]

## Sheet: Table S1
Table S1. Information of all differentially expressed genes (DEGs) identified in yellow catfish in response to Aeromonas veronii infection at invaded stage (IN) and recovering stage (RE).
Gene	Log2(fc)-IN	FDR-IN	Log2(fc)-RE	FDR-RE
MSTRG.10220	-3.97643	0.00576852	-4.73132	0.00352107
MSTRG.10419	-4.02187	2.05e-06	-3.42626	4.3e-05
MSTRG.10449	-2.80625	6.3e-09	-2.4644	1.18e-07
MSTRG.10895	2.47354	0.000881333	--	--
MSTRG.10992	1.27009	0.000292974	1.78427	1.32e-05
MSTRG.10993	9.67948	0.00728628	9.82972	0.00671958
MSTRG.11141	3.7261	2.07e-28	2.8065	2.94e-14
MSTRG.11197	-4.33109	1.22e-61	-4.5194	1.25e-89
MSTRG.11454	--	--	-8.87652	0.00542989
MSTRG.11510	-1.22813	0.00987539	--	--
MSTRG.11511	--	--	-7.41278	3.43e-06
MSTRG.11771	-4.12763	4.67e-14	-1.32855	0.0111911
MSTRG.11853	-2.71069	2.16e-23	-4.42411	1.79e-60
MSTRG.12055	--	--	1.19068	6.38e-07
MSTRG.12353	-4.64276	6.62e-22	-4.01715	2.37e-19
MSTRG.12354	-4.34239	6.05e-16	-3.9571	4.33e-15
MSTRG.12623	-2.71684	2.51e-14	-6.85305	9.25e-66
MSTRG.12901	3.01064	5.31e-19	1.54649	0.000211766
MSTRG.13297	3.37465	7.14e-10	1.70782	0.0109785
MSTRG.13371	-1.49328	0.00251583	-1.91495	3.92e-07
MSTRG.1340	2.83094	1.22e-06	2.20845	0.000776285
MSTRG.13476	--	--	2.35948	5.96e-16
MSTRG.13788	--	--	-1.78022	0.0199784
MSTRG.1392	-5.33361	9.23e-37	-5.4488	2.45e-16
MSTRG.14013	-5.92029	2.76e-19	-3.58687	3e-13
MSTRG.14058	10.2877	6.64e-05	10.4409	1.63e-05
MSTRG.14401	--	--	-2.974	0.0171793
MSTRG.14525	1.03668	0.000408928	--	--
MSTRG.14577	2.70443	1.77e-12	1.70543	0.000185098
MSTRG.14749	-3.71052	3.19e-35	-4.99215	2.78e-57
MSTRG.14971	-6.61029	1.11e-34	-6.76229	2.07e-30
MSTRG.15211	2.19187	0.0276799	2.89691	0.00111776
MSTRG.15212	2.12383	5.96e-05	2.23208	2.81e-05
MSTRG.15515	-1.24957	0.0177043	-1.0937	0.0280251
MSTRG.15760	--	--	1.05367	7.81e-09
MSTRG.15796	2.57669	1.4e-26	2.9296	2.95e-38
MSTRG.15854	-9.79766	1.64e-06	-5.25334	0.00015004
MSTRG.15988	--	--	-1.5395	0.00503015
MSTRG.16098	-12.577	3.14e-06	-7.38056	9.75e-05
MSTRG.16307	-1.87405	0.0359812	-2.80235	0.00169
MSTRG.16674	7.96578	0.0414487	--	--
MSTRG.16752	-1.58244	0.00103416	-2.32088	1.8e-11
MSTRG.16926	-2.24993	3.06e-09	-3.11174	3.39e-18
MSTRG.17450	2.39294	1.41e-07	2.67319	1.46e-08
MSTRG.17696	--	--	-1.97863	0.00554656
MSTRG.1776	1.56828	1.07e-13	2.08893	4.96e-20
MSTRG.17902	2.17723	1.9e-15	1.65731	1.71e-10
MSTRG.18244	2.02915	5.03e-07	--	--
MSTRG.18755	-2.64818	9.25e-06	-5.57365	6.52e-25
MSTRG.19465	11.4094	8.24e-08	12.4138	1.66e-15
MSTRG.19466	8.00375	0.0295324	10.1799	1.17e-06
MSTRG.19951	-2.93972	1.45e-12	-1.78608	0.000437722
MSTRG.20738	--	--	-3.53497	3.57e-05
MSTRG.20739	-1.69374	0.0214869	-3.483	1.53e-08
MSTRG.21059	-1.22021	0.00180278	--	--
MSTRG.2127	-1.7839	0.00678302	--	--
MSTRG.2139	-4.55331	2.39e-61	-6.72052	2.41e-90
MSTRG.2142	--	--	-2.3294	0.00757496
MSTRG.21426	2.55728	4.7e-07	1.73316	0.00137145
MSTRG.21454	-4.95534	7.67e-40	-3.37694	1.15e-30
MSTRG.21682	-2.91329	6.2e-08	-2.99236	3.81e-10
MSTRG.21701	3.2533	4.37e-73	4.43043	1.49e-128
MSTRG.2315	-1.64465	1.16e-05	-1.09048	0.00815598
MSTRG.2492	--	--	-1.29838	0.0303897
MSTRG.2541	2.21668	7.08e-14	2.40305	9.18e-21
MSTRG.2552	3.35879	8.49e-18	1.83706	4.87e-07
MSTRG.2579	--	--	-1.26473	0.010243
MSTRG.2656	5.05795	1.88e-23	3.35806	3.01e-10
MSTRG.3036	3.75489	1.8e-12	3.07363	3.04e-07
MSTRG.3089	-3.29336	3.83e-15	-4.59655	3.36e-22
MSTRG.3272	-4.67243	2.27e-07	-5.67243	6.29e-07
MSTRG.4087	-3.01707	0.0126011	-5.82443	0.00123438
MSTRG.4144	--	--	-4.1787	1.64e-15
MSTRG.4216	1.14194	6.38e-08	1.27186	5.14e-09
MSTRG.451	-2.30397	4.05e-11	--	--
MSTRG.4544	--	--	-1.99573	2.5e-06
MSTRG.455	--	--	-2.49504	1.69e-10
MSTRG.456	-1.18291	0.000266945	-2.40616	1.21e-18
MSTRG.457	--	--	-2.53777	0.00380652
MSTRG.488	-2.10471	8.68e-12	-1.79488	1.85e-10
MSTRG.5300	-2.19941	9.24e-07	-1.45735	0.00037349
MSTRG.5326	5.23057	0.00531385	--	--
MSTRG.5390	-1.22433	0.0290336	-1.15756	0.00539365
MSTRG.5405	-1.63227	0.0488435	--	--
MSTRG.5512	-2.45484	9.87e-05	-5.32931	6.62e-11
MSTRG.5797	-1.25023	0.0463898	-1.23835	0.0311467
MSTRG.6014	1.95904	4.05e-19	1.39305	7.14e-10
MSTRG.6267	2.49874	1.01e-14	2.34008	2.2e-12
MSTRG.6277	-1.4951	0.000393032	-1.46718	0.000125566
MSTRG.6278	-1.34495	0.0130595	-1.40942	0.00237672
MSTRG.6439	3.35707	7.19e-17	2.26961	4.09e-06
MSTRG.6617	--	--	-3.13822	7.43e-06
MSTRG.6874	--	--	2.05469	0.0127076
MSTRG.6951	--	--	-2.89928	7.95e-16
MSTRG.7028	-4.87109	7.71e-10	-3.91416	2.94e-08
MSTRG.7084	2.9222	0.0195634	--	--
MSTRG.7095	-1.46098	0.000281069	--	--
MSTRG.7405	--	--	-1.75002	0.00608699
MSTRG.7850	--	--	1.94982	3.1e-14
MSTRG.7883	-2.30271	1.39e-16	-2.05829	9.77e-13
MSTRG.8035	-2.3502	0.000944676	--	--
MSTRG.8038	--	--	1.49992	1.77e-16
MSTRG.8077	--	--	-2.64909	0.0157558
MSTRG.8271	--	--	-3.12354	1.46e-13
MSTRG.8447	2.8977	3.71e-08	2.00856	0.00124343
MSTRG.8556	-4.07529	0.00012808	-3.67319	0.00050701
MSTRG.8575	1.50901	6.24e-06	--	--
MSTRG.8576	1.61552	0.0196763	--	--
MSTRG.8605	--	--	-1.11557	0.018934
MSTRG.8753	--	--	-2.30656	1.62e-05
MSTRG.8902	2.44524	0.0003888	--	--
MSTRG.9034	3.33298	4.17e-07	2.60334	0.0012301
MSTRG.9075	-5.77479	0.00242176	-3.8679	0.0153813
MSTRG.9140	4.08231	0.00198528	--	--
MSTRG.9329	7.24879	2.02e-10	7.46167	1.55e-11
MSTRG.9360	-2.25527	6.7e-20	-2.56607	4.25e-20
MSTRG.9577	-3.20229	1.7e-14	-4.07928	4.63e-18
MSTRG.9578	-3.33603	1.21e-09	-3.97346	2.1e-12
ncbi_11029983	-1.07927	0.0149654	--	--
ncbi_11029988	--	--	-1.77247	0.0208858
ncbi_11029991	-1.10699	0.0310776	--	--
ncbi_11029992	-1.19252	0.0097524	-1.10725	0.0176083
ncbi_113633886	-2.95182	4.51e-08	-3.02136	1.2e-13
ncbi_113633895	--	--	-2.25432	0.00873225
ncbi_113633919	--	--	1.46553	2.04e-14
ncbi_113633921	--	--	1.28272	7.12e-09
ncbi_113633930	2.08477	3.95e-20	1.86196	1.07e-15
ncbi_113633931	--	--	1.47064	1.44e-12
ncbi_113633932	5.41363	0.000498269	5.23362	0.00133691
ncbi_113633942	-1.90928	4.32e-07	--	--
ncbi_113633943	-1.30881	0.00480997	--	--
ncbi_113633948	-1.37277	0.00172109	--	--
ncbi_113633949	-2.21871	3.56e-09	-1.94952	2.14e-08
ncbi_113633951	--	--	-1.33965	1.23e-06
ncbi_113633954	-3.8147	1.58e-06	-2.57766	0.001445
ncbi_113633957	-2.73332	1.16e-24	-4.53525	1.77e-59
ncbi_113633958	2.58496	0.0175455	--	--
ncbi_113633960	-1.05613	0.0061437	--	--
ncbi_113633961	-2.17526	0.00277932	-2.20768	0.000401044
ncbi_113633964	-1.65535	0.004079	-2.55102	1.19e-07
ncbi_113633976	-2.7318	0.000350416	-2.18161	0.00661013
ncbi_113633981	-2.68072	0.0310251	--	--
ncbi_113634009	--	--	-5.17173	4.55e-56
ncbi_113634019	-1.81318	1.6e-05	--	--
ncbi_113634020	6.30743	1.01e-06	6.70598	1.13e-07
ncbi_113634021	3.31079	0.00933257	3.39759	0.0372515
ncbi_113634022	-7.49985	0.0490987	--	--
ncbi_113634029	--	--	-2.39322	3.67e-06
ncbi_113634036	1.68326	0.00541278	--	--
ncbi_113634040	-1.37192	0.000593335	-2.77548	9.85e-16
ncbi_113634044	-1.76155	2.11e-06	-1.64781	7.68e-06
ncbi_113634046	1.61826	4.36e-11	1.377	4.74e-07
ncbi_113634053	1.54667	0.000367614	--	--
ncbi_113634055	--	--	-2.60334	0.0419612
ncbi_113634062	-1.38924	0.00297504	--	--
ncbi_113634067	-2.9498	6.25e-34	-1.97182	6.62e-18
ncbi_113634073	-2.1936	0.000869565	--	--
ncbi_113634074	-1.67397	0.00304338	-1.54844	0.000487423
ncbi_113634075	-1.27857	0.000429612	--	--
ncbi_113634078	--	--	-2.09546	4.04e-06
ncbi_113634079	-2.03953	0.0205146	-3.4021	0.000704577
ncbi_113634081	-3.05889	0.0271606	--	--
ncbi_113634084	-2.92765	0.0086135	--	--
ncbi_113634087	-4.56071	1.36e-06	-2.79518	0.000463204
ncbi_113634089	2.08727	2.86e-21	1.19583	1.65e-08
ncbi_113634098	1.35091	4.17e-09	1.62999	9.48e-13
ncbi_113634101	-1.10637	0.0110213	-1.37139	0.000769016
ncbi_113634106	-1.66105	0.000107255	-1.58013	1.36e-06
ncbi_113634107	-2.21264	2.29e-10	-1.77509	1.51e-08
ncbi_113634120	-2.67094	0.00405877	--	--
ncbi_113634126	-1.95373	6.16e-13	-3.88585	4.72e-73
ncbi_113634136	2.19246	2.68e-18	3.43073	1.67e-38
ncbi_113634138	-4.3252	3.89e-20	-2.61471	2.77e-13
ncbi_113634139	--	--	-1.46145	0.000106673
ncbi_113634142	1.10917	3.04e-10	1.17537	2.98e-11
ncbi_113634151	2.521	3.65e-39	2.49975	1.21e-46
ncbi_113634152	-3.78136	0.000205814	-2.32193	0.0397071
ncbi_113634155	-6.63961	1.29e-22	-3.35203	6.31e-12
ncbi_113634162	-5.78054	1.28e-34	-5.15118	4.55e-38
ncbi_113634163	-1.90137	0.00026809	--	--
ncbi_113634164	-1.18848	0.000661643	--	--
ncbi_113634166	-1.7824	2.81e-05	-1.31042	0.00397846
ncbi_113634168	-3.13955	4.17e-09	-1.57274	0.00210515
ncbi_113634171	--	--	-1.15077	6.37e-05
ncbi_113634172	1.06526	3.55e-09	1.00651	7.31e-07
ncbi_113634177	-2.93591	3.79e-13	-2.70179	2.02e-10
ncbi_113634183	--	--	-2.88042	0.0389725
ncbi_113634196	--	--	-1.40338	0.000292659
ncbi_113634199	1.34568	1.02e-13	1.5089	1.19e-17
ncbi_113634202	-1.49227	1.19e-05	--	--
ncbi_113634203	2.10596	1.52e-09	1.18136	0.00050965
ncbi_113634204	-3.02503	0.00461796	-2.76199	0.00470397
ncbi_113634210	-1.91754	0.00695608	--	--
ncbi_113634215	-2.811	1.83e-14	-1.2303	0.000829626
ncbi_113634216	-8.49185	0.00320489	-8.49185	0.00515555
ncbi_113634217	3.19878	0.0367647	--	--
ncbi_113634223	-1.24853	0.0356474	--	--
ncbi_113634226	3.47249	2.93e-07	3.52356	4.93e-08
ncbi_113634227	--	--	-5.06609	0.0165184
ncbi_113634228	-3.10782	1.48e-26	-1.8789	3.81e-10
ncbi_113634230	-2.40131	3.28e-11	-1.74981	8.95e-06
ncbi_113634231	--	--	-1.146	1.83e-06
ncbi_113634236	--	--	-1.00744	0.00314116
ncbi_113634237	--	--	1.52588	2.88e-08
ncbi_113634238	--	--	-3.61893	3.58e-20
ncbi_113634240	-1.01314	0.0423188	-2.28886	1.15e-11
ncbi_113634241	-1.40058	0.00539664	-1.35413	0.00579092
ncbi_113634245	-2.25415	4.51e-11	-2.3147	2.86e-12
ncbi_113634247	--	--	-1.66224	0.011757
ncbi_113634250	-1.71764	9.18e-06	-1.54538	2.97e-07
ncbi_113634256	-3.19476	1.29e-14	-3.51106	2.97e-21
ncbi_113634258	-1.83531	1.57e-05	-1.52075	0.000178304
ncbi_113634273	-1.1893	0.0029675	-1.44379	1.05e-05
ncbi_113634274	-1.6788	0.00365437	-1.71413	0.00221121
ncbi_113634278	1.504	8.49e-10	--	--
ncbi_113634279	-1.07261	0.0112254	--	--
ncbi_113634283	-1.16649	0.00708234	--	--
ncbi_113634287	2.32762	2.16e-30	2.0988	9.79e-25
ncbi_113634288	--	--	-1.70044	0.0123485
ncbi_113634293	-2.38512	0.00407438	-1.75772	0.0322562
ncbi_113634294	1.47781	3.95e-09	1.0128	0.000152867
ncbi_113634295	-3.62396	2.16e-17	-3.41838	1.1e-18
ncbi_113634296	--	--	-2.96782	0.0392735
ncbi_113634298	-2.22239	0.0382016	--	--
ncbi_113634305	--	--	-2.02898	2.99e-10
ncbi_113634313	3.68709	1.56e-34	4.25351	1.95e-45
ncbi_113634318	-2.68385	2.29e-07	-1.62184	0.00176468
ncbi_113634319	1.26586	6.27e-12	--	--
ncbi_113634321	-1.39046	0.0135429	-1.14048	0.0248151
ncbi_113634324	-1.2204	0.00772477	-1.05669	0.0154627
ncbi_113634328	--	--	-1.88204	0.0155204
ncbi_113634329	-6.9171	8.4e-59	-5.80162	2.32e-68
ncbi_113634330	-1.51336	0.0180298	--	--
ncbi_113634338	-4.17255	3.22e-11	-2.49596	9.89e-06
ncbi_113634345	1.37941	2.96e-07	1.43984	2.11e-07
ncbi_113634347	3.24793	0.0121177	--	--
ncbi_113634348	2.17347	5.58e-26	2.09449	1.2e-26
ncbi_113634349	--	--	3.92811	0.000164717
ncbi_113634356	-1.57386	0.0153589	--	--
ncbi_113634362	1.83583	8.44e-05	1.60716	0.00899193
ncbi_113634363	-5.11131	1.3e-19	-4.14784	1.36e-10
ncbi_113634364	-1.05219	0.00670053	--	--
ncbi_113634366	-1.5542	0.000855074	--	--
ncbi_113634370	-2.63376	5.67e-22	-2.03781	1.02e-15
ncbi_113634405	--	--	-3.04595	0.00571129
ncbi_113634406	4.16547	1.95e-65	4.33097	9.39e-68
ncbi_113634407	-2.27302	0.000137812	--	--
ncbi_113634413	3.28582	0.0152257	--	--
ncbi_113634415	-1.16698	0.00119171	--	--
ncbi_113634425	-1.40721	1.03e-06	-2.2154	5.54e-20
ncbi_113634427	--	--	2.3878	0.00147384
ncbi_113634428	-4.33435	4.42e-32	-2.42963	1.48e-14
ncbi_113634449	--	--	-1.52228	0.00169157
ncbi_113634451	--	--	-1.41286	0.00468381
ncbi_113634452	-1.48745	0.00182635	--	--
ncbi_113634456	-2.17436	2.36e-12	-1.52593	1.46e-08
ncbi_113634457	--	--	-1.5411	6.05e-11
ncbi_113634460	-3.88591	5.1e-26	-2.62384	1.14e-27
ncbi_113634461	--	--	-1.6986	1.45e-07
ncbi_113634462	-1.09366	0.0463898	--	--
ncbi_113634463	1.2115	0.00272771	--	--
ncbi_113634466	-1.61174	6.28e-07	-1.1988	0.000687644
ncbi_113634473	-6.50593	4.9e-88	-8.32037	9.84e-61
ncbi_113634474	-3.7589	2.77e-19	-4.39117	4.37e-19
ncbi_113634480	1.08704	6.11e-10	--	--
ncbi_113634482	-6.08466	7.38e-49	-5.09833	4.8e-53
ncbi_113634485	1.14353	0.000397385	--	--
ncbi_113634490	--	--	-3.03562	0.0364149
ncbi_113634491	-1.64549	6.87e-06	--	--
ncbi_113634492	-1.97174	0.00169938	-1.56294	0.0112936
ncbi_113634498	2.23792	2.76e-08	2.29248	1.02e-07
ncbi_113634503	5.19359	7.07e-46	4.60277	6.21e-14
ncbi_113634505	2.02792	1.74e-14	--	--
ncbi_113634506	2.31003	5.82e-11	--	--
ncbi_113634512	--	--	-1.36426	0.00573973
ncbi_113634520	-3.94316	9.94e-64	-3.35288	1.09e-49
ncbi_113634522	-4.73482	3.12e-12	-6.0325	6.38e-12
ncbi_113634524	1.0345	2.12e-11	--	--
ncbi_113634527	1.08726	0.000330013	--	--
ncbi_113634528	-1.45299	1.48e-05	-2.66397	2.93e-25
ncbi_113634532	-1.79632	2.13e-06	-1.3598	0.00161134
ncbi_113634533	-4.83289	0.00906434	-3.83289	0.040003
ncbi_113634543	2.43727	6.28e-09	1.54253	0.00234794
ncbi_113634548	-1.44626	0.0033251	-1.19833	0.0197733
ncbi_113634551	1.41605	4.06e-08	2.12418	1.45e-16
ncbi_113634552	--	--	-1.36607	5.18e-05
ncbi_113634556	1.85737	7.3e-16	2.36337	6.44e-38
ncbi_113634558	1.02678	3.05e-10	--	--
ncbi_113634559	--	--	1.098	4.76e-12
ncbi_113634562	--	--	-1.79866	1.64e-07
ncbi_113634567	4.22411	5.19e-24	5.63097	1.09e-53
ncbi_113634568	--	--	1.37554	5.66e-14
ncbi_113634569	--	--	6.64386	0.0319125
ncbi_113634573	-2.14444	1.44e-10	-2.23106	4.26e-16
ncbi_113634580	1.09604	8.7e-07	--	--
ncbi_113634582	-3.74842	3.02e-32	-2.58821	2.32e-18
ncbi_113634583	2.73252	7.66e-13	1.86028	4.08e-06
ncbi_113634586	-2.22517	1.55e-05	-2.17913	7.49e-08
ncbi_113634588	1.07543	5.52e-11	1.39996	2.63e-16
ncbi_113634593	1.03373	8.02e-07	--	--
ncbi_113634604	--	--	-1.3806	0.00235683
ncbi_113634605	--	--	-1.01816	0.0245806
ncbi_113634612	-1.38167	0.00088034	-1.2115	0.00119348
ncbi_113634613	-2.60595	6.45e-06	-1.30961	0.0172813
ncbi_113634614	-5.53515	4.99e-32	-7.24142	4.19e-35
ncbi_113634615	-1.36686	0.000433529	--	--
ncbi_113634625	--	--	-2.15241	2.19e-08
ncbi_113634628	--	--	-3.52356	0.030138
ncbi_113634630	-2.00468	1.77e-05	--	--
ncbi_113634662	3.14886	0.0358035	4.81183	2.64e-05
ncbi_113634667	2.63472	0.0134978	--	--
ncbi_113634678	1.60362	9.87e-19	1.49537	2.45e-16
ncbi_113634682	-2.06736	4.45e-08	-1.23595	0.0024538
ncbi_113634689	-2.20932	7.88e-12	-1.05756	0.00352804
ncbi_113634696	-1.61544	0.000106353	--	--
ncbi_113634697	-2.32735	5.44e-14	-2.12878	1.45e-15
ncbi_113634699	--	--	2.28636	6.13e-10
ncbi_113634704	--	--	-1.03896	0.00119627
ncbi_113634705	-1.72624	0.000225583	-2.42223	6.09e-08
ncbi_113634709	1.22838	2e-11	1.50408	9.98e-14
ncbi_113634712	-1.09789	0.0062988	-1.33059	0.000155854
ncbi_113634716	1.12689	4.77e-10	--	--
ncbi_113634717	-1.4344	0.0497195	--	--
ncbi_113634720	--	--	-2.2854	0.0294685
ncbi_113634723	--	--	-2.16993	0.0128002
ncbi_113634724	-2.95693	0.00122049	-3.58496	0.000283291
ncbi_113634727	-3.05778	4.8e-10	-2.92533	1.73e-08
ncbi_113634729	1.81525	0.0135604	1.71012	0.0315776
ncbi_113634736	-2.88174	0.013172	--	--
ncbi_113634737	-2.96605	0.00126584	-3.39232	0.00126921
ncbi_113634749	--	--	1.72452	9.55e-12
ncbi_113634751	-1.60611	0.000722356	-2.8438	7.19e-12
ncbi_113634755	-2.71323	1.55e-05	-2.23869	0.000384552
ncbi_113634761	1.18415	6.27e-05	--	--
ncbi_113634762	1.22096	1.41e-07	--	--
ncbi_113634763	1.39993	0.00422533	1.46428	0.00102363
ncbi_113634767	-2.99048	1.12e-07	-3.46582	1.34e-09
ncbi_113634769	--	--	-1.49088	5.71e-05
ncbi_113634791	-2.36418	3.5e-09	-2.53775	1.89e-12
ncbi_113634796	2.08453	0.000379957	4.52356	6.27e-20
ncbi_113634806	-2.76734	5.55e-05	-3.51457	6.86e-11
ncbi_113634809	-1.0238	0.0252718	--	--
ncbi_113634813	--	--	1.70426	1.48e-16
ncbi_113634818	-1.06771	0.0375589	--	--
ncbi_113634819	-1.89778	2.75e-06	-1.40168	0.000664843
ncbi_113634831	--	--	2.78978	9.38e-33
ncbi_113634840	1.08186	3.53e-13	1.47992	1.14e-21
ncbi_113634844	--	--	-4	0.0174341
ncbi_113634852	--	--	-2.34239	0.0439031
ncbi_113634853	-1.95125	1.5e-05	-1.76318	5.49e-05
ncbi_113634862	--	--	-4.81835	0.0315185
ncbi_113634867	-1.04716	0.0191879	--	--
ncbi_113634872	2.18294	1.59e-28	2.27775	1.57e-20
ncbi_113634873	5.1964	0.0123994	--	--
ncbi_113634877	-3.19289	7.36e-50	-2.72641	2.92e-45
ncbi_113634880	-2.50721	0.00131846	--	--
ncbi_113634881	-3.10813	0.00316218	--	--
ncbi_113634901	1.0616	0.000106579	1.09734	1.23e-06
ncbi_113634904	-4.42909	8.9e-16	-5.28057	8.67e-25
ncbi_113634905	-7.18785	6.79e-07	-7.18785	0.000117879
ncbi_113634906	-3.89922	4.18e-27	-4.78876	1.7e-38
ncbi_113634908	2.46949	0.000956569	2.2303	0.00787993
ncbi_113634911	--	--	1.23683	1.45e-08
ncbi_113634919	-1.83188	0.0191653	-2.34645	0.00255347
ncbi_113634923	-2.0466	1.1e-15	-2.3333	1.78e-29
ncbi_113634925	1.6787	4.06e-18	1.58857	1.27e-15
ncbi_113634926	--	--	-1.63577	0.0220305
ncbi_113634930	--	--	-2.78136	0.0213628
ncbi_113634933	-2.24345	7.56e-05	-2.70643	8.59e-08
ncbi_113634937	-7.59495	0.0255421	--	--
ncbi_113634941	1.29518	9.99e-18	--	--
ncbi_113634944	--	--	1.18456	0.00061028
ncbi_113634950	-1.00294	0.00881782	-1.28885	5.56e-06
ncbi_113634952	-1.73335	0.0118352	-1.36878	0.00362587
ncbi_113634955	-3.82827	9.49e-40	-4.04535	4.25e-33
ncbi_113634969	2.08558	2.01e-09	1.65789	0.000242712
ncbi_113634971	1.04323	1.67e-06	--	--
ncbi_113634977	-2.48543	8.83e-05	--	--
ncbi_113634993	--	--	1.01913	3.52e-08
ncbi_113635012	-4.42321	0.000106579	-6.29768	7.37e-05
ncbi_113635015	-1.12319	0.0264079	-1.0749	0.009484
ncbi_113635019	-1.16538	0.0102108	-2.78376	5.44e-21
ncbi_113635021	-1.43757	9.17e-09	-2.87029	3.46e-49
ncbi_113635022	-2.38105	4.92e-24	-4.19582	7.61e-93
ncbi_113635023	--	--	-2.8913	5.77e-16
ncbi_113635025	-2.97227	2.07e-10	-5.95047	2.22e-11
ncbi_113635028	-1.08365	0.0471085	-2.46367	2.08e-09
ncbi_113635032	6.45501	1.68e-09	5.50901	1.6e-06
ncbi_113635037	1.60482	6.46e-13	1.76991	3.99e-17
ncbi_113635038	--	--	-1.99483	2.14e-10
ncbi_113635080	-1.77961	0.0240838	--	--
ncbi_113635081	-3.35871	1.09e-47	-2.72294	2.6e-34
ncbi_113635084	--	--	1.16559	0.00134897
ncbi_113635085	--	--	-2.22239	0.00289803
ncbi_113635093	-1.98708	5.1e-08	-1.43741	4.65e-05
ncbi_113635102	3.99158	1.22e-45	3.17405	3.99e-24
ncbi_113635103	3.90138	5.01e-35	2.88449	4.84e-14
ncbi_113635106	-3.27463	1.97e-24	-2.59624	5.72e-13
ncbi_113635107	-1.80702	8.27e-06	-4.34866	6.26e-85
ncbi_113635110	1.01747	5.87e-10	--	--
ncbi_113635112	--	--	4.54844	7.83e-06
ncbi_113635114	--	--	1.39966	0.00226735
ncbi_113635119	-11.1142	8.93e-10	-7.37721	1.69e-07
ncbi_113635130	-2.32681	1.52e-05	--	--
ncbi_113635131	--	--	-2	0.0054907
ncbi_113635142	-2.04835	3.26e-13	-2.21787	5e-19
ncbi_113635155	--	--	-1.1309	0.000672073
ncbi_113635161	-4.41888	9.18e-41	-6.29531	6.42e-68
ncbi_113635163	-1.31629	6.05e-05	-1.47837	3.27e-07
ncbi_113635167	-2.0857	2.22e-09	-1.48684	2.6e-05
ncbi_113635170	--	--	-3.28204	0.0422983
ncbi_113635173	-2.16262	1.27e-08	-1.37033	0.00108026
ncbi_113635174	--	--	1.04807	3.8e-05
ncbi_113635175	2.04064	0.000154067	1.76553	0.00599305
ncbi_113635180	-4.35252	3.89e-24	-3.70044	7.52e-23
ncbi_113635182	1.11784	0.0440248	--	--
ncbi_113635183	1.42807	1.83e-11	1.44492	7.14e-13
ncbi_113635184	-4.39232	0.0393561	--	--
ncbi_113635188	2.33914	6.66e-25	1.43931	1.48e-15
ncbi_113635189	-2.84503	0.0180106	--	--
ncbi_113635190	--	--	-1.75576	0.0128002
ncbi_113635193	-2.11568	7.45e-08	-1.60396	4.87e-07
ncbi_113635194	-3.00961	1.77e-24	-3.84226	1.29e-34
ncbi_113635196	--	--	1.50173	2.69e-05
ncbi_113635197	4.0371	2.52e-29	2.04858	4.33e-07
ncbi_113635202	-2.86528	1.31e-11	-1.27678	0.0226682
ncbi_113635203	-2.48735	8.94e-19	-2.00618	4.24e-13
ncbi_113635205	1.43771	9.71e-16	--	--
ncbi_113635210	-3.11894	4.36e-08	-2.07455	0.000225544
ncbi_113635216	2.56159	1.56e-12	2.13823	2.73e-09
ncbi_113635218	--	--	2.44057	0.0122773
ncbi_113635224	-1.33266	0.00018031	-3.88026	8.72e-31
ncbi_113635227	-3.37803	1.07e-23	-3.25873	6.17e-20
ncbi_113635228	-4.47573	1.86e-07	-3.36026	7.87e-06
ncbi_113635237	-2.42054	5.19e-17	-1.73988	1.13e-11
ncbi_113635244	-1.81908	0.0421612	-2.01763	0.0206015
ncbi_113635248	-1.09987	0.0351582	--	--
ncbi_113635257	-1.74068	0.000114215	--	--
ncbi_113635259	1.11696	2.33e-10	1.32463	8.85e-14
ncbi_113635261	2.4315	3.74e-39	2.03609	1.61e-32
ncbi_113635268	-1.78557	0.0089391	--	--
ncbi_113635271	1.15826	0.00863145	1.01042	0.0417834
ncbi_113635272	--	--	-2.29082	0.000635283
ncbi_113635274	2.89919	9.22e-36	2.65575	2.7e-28
ncbi_113635277	-1.19966	0.00138753	--	--
ncbi_113635280	7.28355	6.28e-12	8.24888	7.92e-16
ncbi_113635281	1.42742	1.06e-17	1.80349	4.61e-25
ncbi_113635287	-2.80735	4.61e-05	-4.10992	4.11e-06
ncbi_113635299	-1.21339	0.0123855	--	--
ncbi_113635322	-1.38194	0.00090463	-1.13883	0.000746653
ncbi_113635329	1.28688	0.0445387	--	--
ncbi_113635333	-2.34658	3.53e-08	--	--
ncbi_113635349	-1.25679	0.00416354	--	--
ncbi_113635352	-2.12982	4.55e-09	-3.29948	2.83e-32
ncbi_113635353	--	--	1.03048	4.12e-10
ncbi_113635354	--	--	1.8095	2.92e-10
ncbi_113635356	-2.96817	7.35e-17	-4.03825	1.39e-49
ncbi_113635359	1.93437	4.86e-07	1.564	1.93e-05
ncbi_113635364	--	--	-2.12529	0.00239447
ncbi_113635365	--	--	-1.48584	0.00635798
ncbi_113635366	-1.33845	2.84e-05	-1.39416	6.03e-06
ncbi_113635368	-3.17824	3.68e-14	-2.39741	7.41e-14
ncbi_113635371	-1.19773	0.0071757	--	--
ncbi_113635372	1.1415	0.00822162	--	--
ncbi_113635374	2.14684	0.00269074	--	--
ncbi_113635376	--	--	1.2777	0.00315667
ncbi_113635383	--	--	-3.28461	2.42e-05
ncbi_113635386	--	--	-1.14898	0.026315
ncbi_113635393	1.24727	6.88e-08	--	--
ncbi_113635399	-2.60949	9.15e-19	-4.47753	3.02e-67
ncbi_113635402	-1.34169	0.0423666	-1.64508	0.011801
ncbi_113635406	-1.47034	1.31e-05	--	--
ncbi_113635407	1.36854	0.000123239	1.96182	2.13e-08
ncbi_113635414	--	--	-2.70261	0.00404688
ncbi_113635428	--	--	1.08327	1.85e-08
ncbi_113635433	1.48458	1.05e-13	1.17733	1.66e-08
ncbi_113635434	1.53766	0.000186357	1.23845	0.0142371
ncbi_113635440	--	--	-1.20647	0.00322628
ncbi_113635441	-2.08746	0.0421612	-2.67243	0.0210764
ncbi_113635445	7.38082	0.0435353	--	--
ncbi_113635447	-1.40994	0.0158881	--	--
ncbi_113635453	--	--	-8.24476	0.0279773
ncbi_113635455	-2.8228	4.82e-13	--	--
ncbi_113635466	-1.96621	3.75e-05	--	--
ncbi_113635468	--	--	-1.43689	0.000908661
ncbi_113635471	--	--	-1.31845	0.0280122
ncbi_113635472	-1.13692	0.00413602	--	--
ncbi_113635475	--	--	1.20805	4.91e-07
ncbi_113635476	1.20508	7.72e-05	--	--
ncbi_113635479	--	--	-1.04966	0.000782878
ncbi_113635480	--	--	1.53423	1.57e-13
ncbi_113635481	2.76348	4.65e-16	1.39895	0.00129487
ncbi_113635485	--	--	1.28663	1.47e-09
ncbi_113635486	-1.89658	3.44e-08	-4.81285	1.52e-59
ncbi_113635487	-3.26679	5.27e-07	-3.54432	6.34e-08
ncbi_113635488	--	--	-2.2806	1.24e-06
ncbi_113635489	-3.13885	2.84e-12	-2.39794	1.5e-08
ncbi_113635493	-1.5076	0.00334778	-1.42321	0.00371917
ncbi_113635494	-3.44478	2.01e-05	-4.84918	1.03e-07
ncbi_113635503	1.09519	4.96e-06	1.37876	3.48e-11
ncbi_113635515	-3.83399	4.05e-06	-5.89812	1.51e-07
ncbi_113635525	1.32865	6.05e-14	1.87968	1.42e-23
ncbi_113635536	-1.47571	6.81e-05	-1.79809	1.03e-09
ncbi_113635549	--	--	1.56768	2.31e-05
ncbi_113635554	-2.19468	1.53e-11	-3.55287	2.85e-35
ncbi_113635558	-5.49185	0.0251523	--	--
ncbi_113635566	2.22961	7.31e-10	2.97232	1.46e-17
ncbi_113635572	--	--	2.14296	0.0086037
ncbi_113635578	-5.13775	3.69e-51	-4.48567	1.37e-43
ncbi_113635584	-2.66773	4.11e-13	--	--
ncbi_113635587	-3.37851	0.0222465	--	--
ncbi_113635590	-5.99354	5.93e-65	-4.33738	7.18e-56
ncbi_113635594	-2.37033	1.99e-15	-2.66014	7.65e-23
ncbi_113635599	3.08746	3.65e-07	--	--
ncbi_113635604	-1.22097	0.0113245	-1.66383	8.61e-08
ncbi_113635605	-2.08808	4.71e-09	-4.77896	2.6e-109
ncbi_113635607	--	--	-1.11777	0.000314145
ncbi_113635610	--	--	-4.05076	4.88e-42
ncbi_113635614	-1.68456	0.00556391	-1.19989	0.0438495
ncbi_113635617	-2.50635	0.000404173	-4.57347	1.48e-07
ncbi_113635620	3.17431	1.19e-15	3.04858	3.97e-12
ncbi_113635625	--	--	-2.6939	0.00666935
ncbi_113635629	-1.16164	0.0458339	--	--
ncbi_113635630	-2.41872	1.48e-06	-5.35094	1.31e-58
ncbi_113635640	-1.21474	0.0425464	--	--
ncbi_113635643	-1.5142	0.000137306	--	--
ncbi_113635647	--	--	1.1112	1.68e-08
ncbi_113635656	-1.86836	0.00107015	-1.6222	0.00555605
ncbi_113635657	7.74819	3.45e-08	--	--
ncbi_113635658	-1.18453	0.000836236	--	--
ncbi_113635660	-1.80106	0.000359295	-1.96385	0.000270186
ncbi_113635663	-3.43296	3.07e-08	-2.16136	0.00021787
ncbi_113635668	-1.11642	0.0162155	--	--
ncbi_113635677	--	--	-2.73833	1.89e-20
ncbi_113635679	1.81134	2.55e-21	1.21901	2.49e-13
ncbi_113635680	1.27552	2.34e-16	1.22174	5.62e-16
ncbi_113635686	-1.68448	5.2e-06	--	--
ncbi_113635690	-1.00103	0.00505027	-2.78896	4.98e-12
ncbi_113635696	-2.3047	1.93e-12	-1.79458	2.53e-11
ncbi_113635697	-2.73736	0.0034726	--	--
ncbi_113635701	-2.91009	2.38e-13	-2.72952	2.32e-18
ncbi_113635703	4.95371	1.04e-28	4.53278	2.67e-23
ncbi_113635706	-2.93736	1.2e-12	-2.10337	2.03e-10
ncbi_113635714	-2.53176	2.45e-12	-1.27278	0.000385058
ncbi_113635723	--	--	-3.34577	0.0268721
ncbi_113635734	-3.10518	1.91e-27	-4.41504	1.17e-45
ncbi_113635745	1.47454	7.03e-14	--	--
ncbi_113635766	-2.6037	0.000556175	-3.23173	3.63e-05
ncbi_113635768	4.12928	3.26e-09	6.36757	1.85e-07
ncbi_113635772	--	--	1.25255	0.00510554
ncbi_113635775	-2.35173	1.81e-15	-2.2635	7.67e-20
ncbi_113635784	8.24476	5.52e-06	7.82443	0.000111565
ncbi_113635785	5.56224	1.12e-05	5.93664	2.35e-06
ncbi_113635786	1.86911	0.00564489	3.72068	1.36e-13
ncbi_113635787	3.68865	3.86e-08	1.99674	0.00106311
ncbi_113635789	2.07791	5.78e-24	2.15311	8.93e-23
ncbi_113635790	-1.25809	0.000453086	--	--
ncbi_113635792	-4.52893	1.42e-22	-3.66953	1.1e-15
ncbi_113635796	1.03779	8.28e-08	1.30506	1.44e-09
ncbi_113635797	-2.101	3.1e-05	-1.90561	0.000180384
ncbi_113635800	--	--	-1.58315	5.54e-11
ncbi_113635804	--	--	-1.25272	0.0374074
ncbi_113635805	-1.83149	0.000106346	--	--
ncbi_113635806	1.14663	1.15e-05	1.59257	2.13e-13
ncbi_113635807	-11.1185	1.62e-06	-11.1185	2.84e-06
ncbi_113635814	--	--	1.45145	4.35e-19
ncbi_113635820	-3.68057	1.03e-29	-2.70319	1.83e-19
ncbi_113635823	4.25622	1.14e-46	4.67027	2.49e-58
ncbi_113635825	--	--	-1.19704	0.00784361
ncbi_113635826	-1.37485	5.3e-05	-2.23425	2.12e-21
ncbi_113635830	-1.88091	0.022679	--	--
ncbi_113635831	1.9872	3.67e-19	1.42804	4.91e-11
ncbi_113635833	--	--	-1.14228	0.0157258
ncbi_113635834	-1.78092	8.71e-07	-1.65384	1.83e-06
ncbi_113635837	-4.81189	1.48e-22	-3.34477	1.64e-16
ncbi_113635841	-1.57101	0.00100857	-1.00527	0.0429771
ncbi_113635844	1.39634	2.05e-13	1.33758	3.27e-12
ncbi_113635850	--	--	-1.28126	1.34e-05
ncbi_113635854	2.2919	4.09e-19	2.34003	1.24e-18
ncbi_113635861	-2.46184	2.3e-11	-2.02267	7.3e-08
ncbi_113635862	-1.7502	0.000348793	-1.87897	3.79e-05
ncbi_113635863	-3.40372	0.00090463	-4.18133	0.000674855
ncbi_113635869	-3.24793	0.037289	--	--
ncbi_113635876	-2.03993	4.71e-10	-1.79666	1.54e-07
ncbi_113635879	-1.71748	1.56e-08	-1.40654	2.58e-07
ncbi_113635881	-1.82148	5.75e-06	-3.28624	4.3e-24
ncbi_113635882	-1.72662	0.00939534	--	--
ncbi_113635883	-1.39018	0.00677415	-1.84458	3.15e-06
ncbi_113635887	1.68806	0.0223911	2.03302	0.00179068
ncbi_113635888	--	--	-1.93345	2.49e-06
ncbi_113635899	1.61051	4.67e-17	1.54165	4.57e-12
ncbi_113635900	-2.13628	1.16e-06	--	--
ncbi_113635901	-1.64962	0.00481086	-1.5286	0.00826297
ncbi_113635902	-1.54574	3.86e-05	-1.19687	0.00204882
ncbi_113635908	-5.90756	1.06e-55	-5.52289	6.43e-63
ncbi_113635915	-5.25824	5.28e-12	-5.13271	3.81e-11
ncbi_113635918	--	--	1.12045	8.38e-10
ncbi_113635921	--	--	-2.48187	0.000437973
ncbi_113635922	-1.60068	2.86e-06	--	--
ncbi_113635926	--	--	1.20726	1.03e-09
ncbi_113635928	4.37805	6.74e-39	3.44207	8.73e-25
ncbi_113635930	--	--	1.47938	7.43e-13
ncbi_113635933	1.87036	6.59e-30	1.97699	1.49e-34
ncbi_113635935	-5.58496	1.09e-05	-4	4.48e-05
ncbi_113635939	-1.05374	0.0160973	--	--
ncbi_113635940	--	--	-1.24116	0.00090757
ncbi_113635941	1.81308	3.6e-16	1.37867	7.28e-12
ncbi_113635942	-2.77761	0.0214238	--	--
ncbi_113635943	--	--	-1.32427	0.0120094
ncbi_113635945	--	--	1.38363	9.79e-15
ncbi_113635949	-1.11899	0.0201223	-1.92961	5.8e-07
ncbi_113635955	-2.8268	1.51e-12	-1.30324	0.00147337
ncbi_113635957	-3.4954	5.97e-34	-2.9813	2.9e-21
ncbi_113635962	-5.94543	1.25e-12	-5.43915	6.07e-72
ncbi_113635967	-4.40372	1.18e-22	-5.09056	8.51e-25
ncbi_113635968	-1.64502	0.0423348	1.12023	0.00042463
ncbi_113635980	-3.34323	3.98e-16	-1.5791	1.23e-05
ncbi_113635982	-5.17564	1.12e-06	-4.98299	3.27e-06
ncbi_113635983	-1.63066	0.000793511	-1.24833	0.0315224
ncbi_113635985	-2.31356	3.02e-05	--	--
ncbi_113635989	--	--	-1.30968	0.000249937
ncbi_113635990	--	--	-1.78378	5.48e-11
ncbi_113635994	-2.82597	0.0105329	--	--
ncbi_113635995	-1.73495	0.0427346	--	--
ncbi_113635998	-2.26727	2.84e-08	-1.23375	0.00666301
ncbi_113636003	-1.90624	3.41e-05	-1.13673	0.021312
ncbi_113636013	-1.04704	0.0220937	-1.53484	7.11e-06
ncbi_113636015	-4.19771	6.04e-15	-3.99607	1.98e-11
ncbi_113636019	-1.9436	3.04e-10	-1.58575	2.42e-08
ncbi_113636020	-1.48078	0.000365429	-1.62425	4.09e-06
ncbi_113636021	1.4619	0.00955539	2.08586	6.36e-05
ncbi_113636027	3.22707	0.00095635	--	--
ncbi_113636034	--	--	1.00872	0.00116673
ncbi_113636036	1.4045	2.78e-12	1.53599	4.5e-14
ncbi_113636046	-2.65789	0.00028762	-2.39486	0.00549422
ncbi_113636049	-2.26589	0.0363319	--	--
ncbi_113636050	-2.06544	4.57e-07	-1.57067	5.07e-05
ncbi_113636051	--	--	1.55996	0.031895
ncbi_113636055	-2.34555	4.18e-15	-1.54407	1.69e-07
ncbi_113636058	-2.05504	5.29e-08	-1.1375	0.00676055
ncbi_113636061	1.58496	4.23e-05	1.3918	0.000722596
ncbi_113636071	5.8399	0.000114993	6.22882	4.22e-05
ncbi_113636073	--	--	1.05942	8.9e-05
ncbi_113636080	--	--	1.63849	1.75e-24
ncbi_113636089	1.23377	2.23e-08	--	--
ncbi_113636090	-4.37504	0.00700251	-3.91561	0.0182533
ncbi_113636093	9.63783	5.93e-07	9.82443	3.24e-07
ncbi_113636095	-5.95642	5.43e-49	-5.7166	7.16e-65
ncbi_113636099	-1.59113	0.000150679	-1.23765	0.0026391
ncbi_113636100	-4.16323	2.12e-09	-4.04775	1.59e-08
ncbi_113636101	--	--	1.33636	2.28e-09
ncbi_113636103	-1.2871	0.0321372	--	--
ncbi_113636106	-2.46375	0.00265101	--	--
ncbi_113636120	-1.8499	1.97e-05	-1.18097	0.00398424
ncbi_113636123	3.95301	8.78e-43	4.9453	5.12e-77
ncbi_113636132	-3.94251	4.08e-12	-2.74612	4.34e-06
ncbi_113636133	--	--	-1.09676	0.0290737
ncbi_113636135	-3.11221	0.0102661	--	--
ncbi_113636145	1.27754	1.41e-12	--	--
ncbi_113636147	-3.40457	5.04e-30	-2.31342	7.44e-16
ncbi_113636152	-2.84442	9.08e-29	-2.32579	7.34e-11
ncbi_113636160	1.82976	2.19e-15	2.02025	4.05e-18
ncbi_113636163	2.54454	5.17e-14	2.79044	3.54e-21
ncbi_113636164	-7.22882	0.00414862	-7.22882	0.00646349
ncbi_113636170	-8.46125	7.73e-30	-8.30925	4.13e-29
ncbi_113636172	-2.15039	2.73e-06	-2.36287	3.42e-08
ncbi_113636179	-1.81943	2.9e-07	-1.27058	0.000174164
ncbi_113636185	10.9513	3.04e-09	9.55714	1.2e-05
ncbi_113636186	-1.733	1.54e-06	-1.53427	0.000299878
ncbi_113636187	--	--	-2.92892	0.0201505
ncbi_113636189	1.66025	0.00984169	--	--
ncbi_113636202	1.415	1.42e-05	--	--
ncbi_113636253	4.23325	1.49e-22	2.76445	4.89e-08
ncbi_113636255	-2.48178	3.64e-05	-4.23667	7.26e-09
ncbi_113636258	-3.46395	3.42e-14	-3.89566	7.62e-17
ncbi_113636265	-1.23445	0.00450208	--	--
ncbi_113636266	-3.00562	4.96e-08	-3.6837	5.26e-11
ncbi_113636272	--	--	-1.30028	0.00292107
ncbi_113636279	-1.48639	0.000517388	-1.55554	2.94e-05
ncbi_113636283	1.77296	1.67e-19	1.8918	9.14e-27
ncbi_113636284	1.21291	0.000210516	1.31751	1.67e-05
ncbi_113636286	1.50726	0.000733813	--	--
ncbi_113636295	-3.16375	1.5e-22	-5.95813	6.95e-64
ncbi_113636296	-3.09311	0.000330259	--	--
ncbi_113636306	-1.91053	4.47e-07	-2.7825	1.87e-16
ncbi_113636307	-2.48393	0.00570074	-3.54806	9.31e-05
ncbi_113636311	-5.35755	0.00506055	-3.77259	0.0417931
ncbi_113636312	2.57603	5.31e-40	2.03755	2e-31
ncbi_113636318	2.0034	5.01e-06	--	--
ncbi_113636323	-2.3679	1.09e-10	-2.28341	5.2e-13
ncbi_113636332	-2.64055	5.83e-11	-2.59277	1.05e-16
ncbi_113636336	-2.22239	1.02e-08	-2.01052	7.38e-08
ncbi_113636338	1.02008	0.0196124	--	--
ncbi_113636339	1.12132	3.32e-06	--	--
ncbi_113636342	-1.86828	0.000283553	-3.12039	1.2e-15
ncbi_113636343	1.04594	9.94e-08	1.07513	4.64e-08
ncbi_113636345	--	--	-1.87438	3.93e-11
ncbi_113636355	-2.74351	6.22e-05	--	--
ncbi_113636356	-1.289	0.000415945	--	--
ncbi_113636364	-3.52566	7.93e-25	-3.10928	1.3e-21
ncbi_113636366	--	--	-3.18587	0.00707708
ncbi_113636373	--	--	-1.60609	1.81e-08
ncbi_113636376	-2.80959	4.39e-12	-2.28876	6.19e-09
ncbi_113636377	-6.26739	4.06e-08	-4.06677	2.47e-31
ncbi_113636389	-5.1565	6.19e-07	-3.33937	0.000434275
ncbi_113636392	-1.80867	0.00449624	-2.47393	0.000287584
ncbi_113636393	--	--	1.16275	1.81e-09
ncbi_113636400	--	--	-4.93074	0.0137928
ncbi_113636407	-5.02237	0.000234881	--	--
ncbi_113636410	1.72906	1.84e-10	2.32969	3.33e-24
ncbi_113636411	1.86087	3.24e-15	1.21415	7.02e-08
ncbi_113636415	-1.82908	0.000105015	--	--
ncbi_113636416	--	--	-1.64363	0.000208468
ncbi_113636423	-2.91617	0.000831579	--	--
ncbi_113636424	-7.35168	0.0142617	--	--
ncbi_113636440	--	--	-1.63853	0.0369271
ncbi_113636460	--	--	1.34018	1.49e-09
ncbi_113636463	1.25826	0.00178276	1.31811	0.000801163
ncbi_113636465	-2.06496	0.0427398	--	--
ncbi_113636469	1.69497	3.94e-21	1.65235	4.2e-20
ncbi_113636473	--	--	1.11	8.02e-11
ncbi_113636474	-3.12125	2.49e-16	-3.79019	5.47e-29
ncbi_113636477	--	--	-2.78136	0.0057038
ncbi_113636482	--	--	-2.59716	0.0462593
ncbi_113636484	1.82742	4.49e-06	3.00424	5.74e-15
ncbi_113636485	-1.38434	0.0298227	-1.41116	0.00643414
ncbi_113636502	-1.67944	0.000104097	-1.27359	0.00390642
ncbi_113636518	1.57187	4.24e-11	1.63798	2.1e-09
ncbi_113636520	1.80428	2.78e-18	1.22063	1.08e-08
ncbi_113636525	--	--	-2.14086	0.00847506
ncbi_113636530	-8.51833	0.0475619	--	--
ncbi_113636532	1.2739	7.88e-07	1.11478	1.33e-05
ncbi_113636546	-1.27612	0.0132278	--	--
ncbi_113636547	-1.71235	9.74e-09	--	--
ncbi_113636550	3.36084	2.22e-59	3.20546	5.53e-63
ncbi_113636553	-1.90199	0.00799289	--	--
ncbi_113636554	--	--	1.33463	8.72e-15
ncbi_113636562	1.49237	1.06e-14	1.14927	1.17e-09
ncbi_113636566	-1.3038	0.000195334	-1.86763	3.04e-09
ncbi_113636572	2.36524	1.88e-23	2.67067	4.42e-24
ncbi_113636577	1.75803	0.000562316	--	--
ncbi_113636584	-2.96467	1.49e-07	-2.16398	0.000235643
ncbi_113636587	1.36721	0.000533344	1.45372	0.000451938
ncbi_113636589	-1.40412	0.000914683	--	--
ncbi_113636590	-2.4636	7.01e-05	-1.5246	0.0133587
ncbi_113636593	1.46949	3.43e-08	--	--
ncbi_113636597	-3.53273	9.9e-15	--	--
ncbi_113636598	1.37419	6.81e-10	1.10251	4.59e-06
ncbi_113636604	--	--	1.54147	7.68e-07
ncbi_113636606	-2.41369	0.000501827	--	--
ncbi_113636612	--	--	-1.15831	8.32e-05
ncbi_113636613	3.59304	1.84e-65	4.03107	5.74e-66
ncbi_113636615	-3.7752	6.57e-40	-4.70128	1.11e-86
ncbi_113636625	-1.17408	0.00154041	-1.59418	2.2e-09
ncbi_113636633	-1.46085	0.0240494	-1.82566	7.57e-05
ncbi_113636637	--	--	-2.558	0.0116431
ncbi_113636638	--	--	-1.74454	0.0291709
ncbi_113636640	-2.07331	0.002964	-1.36486	0.0407202
ncbi_113636653	1.47805	0.00205824	--	--
ncbi_113636659	--	--	1.09867	3.2e-05
ncbi_113636664	-3.75077	0.0012951	--	--
ncbi_113636666	2.17306	9.1e-06	--	--
ncbi_113636669	--	--	-3.66297	0.0113035
ncbi_113636672	-2.24525	0.00214735	-2.52535	0.000331847
ncbi_113636675	-1.21531	0.00117591	-1.31009	2.56e-05
ncbi_113636684	-2.18418	2.17e-12	--	--
ncbi_113636699	--	--	1.55153	4.84e-19
ncbi_113636704	--	--	1.11785	2.46e-11
ncbi_113636708	6.86625	0.0495688	--	--
ncbi_113636711	-1.41588	0.0130509	-1.84446	0.000905074
ncbi_113636723	-2.06817	3.02e-06	-1.30812	0.00795541
ncbi_113636726	2.38802	3.96e-26	1.88671	5.65e-19
ncbi_113636728	2.3682	6.52e-11	2.08306	4.76e-07
ncbi_113636731	-3.67713	3.32e-13	-2.22867	1.4e-05
ncbi_113636738	-1.92826	2.13e-06	--	--
ncbi_113636741	-3.16034	1.14e-11	-2.10872	1.99e-06
ncbi_113636742	-1.15492	0.0208496	-1.25154	0.00319411
ncbi_113636744	-1.67094	0.00203847	--	--
ncbi_113636749	-1.50179	0.000220756	-1.28286	0.000829726
ncbi_113636755	-2.82118	1.23e-12	-2.88753	2.66e-13
ncbi_113636777	-3.01816	5.27e-16	-2.933	5.52e-15
ncbi_113636780	--	--	-1.77911	2.98e-13
ncbi_113636783	1.50536	1.77e-09	--	--
ncbi_113636784	1.48514	8.29e-15	--	--
ncbi_113636789	-2.01364	8.39e-05	-3.53492	2.64e-31
ncbi_113636794	-5.02354	2.21e-23	-5.10154	6.18e-22
ncbi_113636797	--	--	1.1053	8.98e-06
ncbi_113636798	-3.76644	8.86e-36	-2.70119	3.87e-21
ncbi_113636800	1.1499	0.000166085	--	--
ncbi_113636803	--	--	2.47852	3e-21
ncbi_113636804	-2.3017	5.2e-05	-1.43555	0.0305419
ncbi_113636805	-1.67177	0.0330845	--	--
ncbi_113636809	-1.27816	0.0105003	--	--
ncbi_113636810	-2.89993	0.000700482	--	--
ncbi_113636816	-4.12321	4.85e-19	-4.48275	1.13e-21
ncbi_113636832	1.48717	5.59e-07	1.83145	6.28e-10
ncbi_113636842	-8.70275	7.56e-07	-8.70275	1.63e-06
ncbi_113636890	--	--	-4.59991	0.0496408
ncbi_113636892	--	--	-2.35229	4.25e-11
ncbi_113636893	-1.7081	2.74e-06	--	--
ncbi_113636897	-3.55798	7.25e-43	-1.88982	0.0492458
ncbi_113636906	-2.32245	3.82e-08	--	--
ncbi_113636912	-1.01316	0.016959	--	--
ncbi_113636949	--	--	1.76997	5.06e-18
ncbi_113636950	--	--	-2.43325	3.15e-09
ncbi_113636960	--	--	-1.3818	0.00569891
ncbi_113636974	--	--	-2.00799	0.0305178
ncbi_113636976	3.48543	0.000633269	--	--
ncbi_113636977	-3.16623	8.78e-19	-3.06986	1.16e-18
ncbi_113636985	7.32193	0.0384084	--	--
ncbi_113636993	-2.07878	0.00113312	--	--
ncbi_113636998	-2.27511	1.4e-11	-1.54787	1.38e-05
ncbi_113637012	-2.01171	0.000491161	--	--
ncbi_113637014	2.77761	7.15e-06	4.10354	6.97e-15
ncbi_113637016	--	--	2.38076	2.05e-18
ncbi_113637017	-3.31377	1.89e-29	-1.4683	9.82e-07
ncbi_113637018	-2.3131	0.00223134	--	--
ncbi_113637038	-2.34391	9.55e-22	-1.80732	2.79e-13
ncbi_113637040	-2.54606	6.19e-13	-3.32783	8.07e-28
ncbi_113637041	-1.06034	0.0163915	-2.18562	2.34e-20
ncbi_113637043	--	--	-2.54659	6.92e-27
ncbi_113637044	-1.17427	3.66e-05	-1.64003	8.45e-08
ncbi_113637045	1.9413	3.1e-15	1.28963	1.09e-07
ncbi_113637050	-1.34834	0.0286123	--	--
ncbi_113637072	--	--	-1.01504	0.0269949
ncbi_113637073	2.59741	2.93e-12	1.81175	3.42e-07
ncbi_113637076	--	--	-1.12932	0.00667783
ncbi_113637081	-2.01718	3.71e-05	-1.95794	6.14e-05
ncbi_113637084	1.15571	0.000177404	1.17729	0.000569078
ncbi_113637088	-3.02994	4.85e-10	-2.80617	4.09e-15
ncbi_113637095	-1.691	0.0497195	--	--
ncbi_113637096	1.70044	7.02e-18	1.37575	1.63e-14
ncbi_113637125	-2.37203	1.52e-12	-2.04361	6.57e-08
ncbi_113637137	-2.47906	0.000488226	-1.77407	0.0116431
ncbi_113637138	-2.54551	9.51e-13	-2.15419	3.65e-09
ncbi_113637151	-1.36156	0.00802829	-1.66564	7.4e-05
ncbi_113637152	-2.78948	8.04e-06	-3.09287	3.44e-07
ncbi_113637154	-1.97501	6.69e-07	-1.59904	4.29e-05
ncbi_113637158	-4.48113	4.53e-08	-2.36565	0.000845685
ncbi_113637161	-2.77507	2.98e-16	-1.32862	4.02e-05
ncbi_113637162	-2.01963	1.61e-05	-1.12199	0.0315185
ncbi_113637165	1.5641	7.37e-10	--	--
ncbi_113637170	-2.24035	1.28e-11	-1.83495	1.01e-08
ncbi_113637172	--	--	-5.30986	0.0236437
ncbi_113637173	6.98489	0.0456681	--	--
ncbi_113637178	--	--	-1.45821	0.0154457
ncbi_113637181	-2.34947	0.000543552	--	--
ncbi_113637183	-2.96033	1.55e-11	--	--
ncbi_113637184	1.72583	0.000888629	--	--
ncbi_113637185	4.54189	1.37e-10	3.20716	0.000729299
ncbi_113637189	1.59316	3.94e-15	1.49124	8.15e-20
ncbi_113637195	-1.31217	0.0148144	--	--
ncbi_113637196	-2.59031	5.01e-11	--	--
ncbi_113637198	-1.04709	0.0171264	--	--
ncbi_113637203	1.0043	2.8e-08	--	--
ncbi_113637213	-3.72247	8.35e-12	-1.59509	0.00141507
ncbi_113637218	-1.80735	2.27e-06	--	--
ncbi_113637231	-2.92142	1.24e-18	-2.48762	4.53e-16
ncbi_113637233	1.09222	1.09e-05	1.32061	1.57e-09
ncbi_113637235	-3.92969	5.41e-17	-1.81029	0.000353591
ncbi_113637238	-2.03415	2.7e-13	-3.92996	3.94e-71
ncbi_113637242	-1.25854	7.94e-05	--	--
ncbi_113637244	--	--	1.84503	0.0416527
ncbi_113637245	6.54916	3.83e-16	5.85505	2.85e-11
ncbi_113637248	--	--	-1.44383	0.0268133
ncbi_113637252	-1.28124	0.00042035	--	--
ncbi_113637253	1.97924	4.19e-07	1.19265	0.00690252
ncbi_113637266	-2.1193	3.44e-09	-2.82979	2.15e-21
ncbi_113637282	--	--	-1.56422	1.72e-12
ncbi_113637284	--	--	1.56653	0.0161
ncbi_113637287	-1.60249	0.0199875	-1.74586	0.00409451
ncbi_113637288	-1.20812	0.000409643	--	--
ncbi_113637290	-1.34503	1.68e-05	--	--
ncbi_113637291	--	--	-2.19936	0.000530756
ncbi_113637292	1.61743	8.49e-20	--	--
ncbi_113637295	-8.29155	0.000110697	-2.96963	0.0189897
ncbi_113637297	4.06111	0.00102888	--	--
ncbi_113637300	-1.58639	1.84e-05	--	--
ncbi_113637314	3.06493	5.96e-29	3.60455	2.18e-42
ncbi_113637319	--	--	-3.17091	0.00420052
ncbi_113637321	-2.34727	4.11e-06	-2.11189	1.68e-05
ncbi_113637322	-1.24807	0.00336601	-1.6843	1.92e-06
ncbi_113637323	-1.89586	7.98e-06	-1.20984	0.00888566
ncbi_113637324	-4.45003	1.69e-05	-4.08746	2.03e-05
ncbi_113637338	--	--	-1.76991	2.01e-06
ncbi_113637350	1.53182	1.71e-07	--	--
ncbi_113637360	--	--	1.09725	0.00326033
ncbi_113637365	--	--	2.02919	1.42e-16
ncbi_113637368	-1.90087	0.0216461	--	--
ncbi_113637375	--	--	-2.17575	0.00554656
ncbi_113637383	-2.00817	0.00135994	-1.40152	0.0454808
ncbi_113637384	-1.53165	4.49e-06	--	--
ncbi_113637392	-3.7581	6.85e-13	-3.04568	7.25e-10
ncbi_113637398	-1.77516	1.34e-06	-3.77649	7.8e-45
ncbi_113637408	--	--	-1.67605	0.00446267
ncbi_113637413	-2.15528	0.00274609	--	--
ncbi_113637414	-2.09894	0.0106436	-2.09894	0.00714601
ncbi_113637420	-4.03142	1.37e-34	-4.96781	9.04e-60
ncbi_113637423	2.19364	1.01e-17	2.04433	3.78e-12
ncbi_113637428	2.27975	1.88e-07	--	--
ncbi_113637430	-2.54163	6.62e-14	-1.60736	0.00017432
ncbi_113637433	--	--	1.29213	2.25e-12
ncbi_113637435	--	--	1.37147	5.7e-21
ncbi_113637438	-3.59659	1.26e-25	-3.31039	1.59e-19
ncbi_113637439	-1.76635	2.09e-10	-1.0965	6.31e-05
ncbi_113637449	-3.21644	1.88e-10	-2.01522	1.81e-06
ncbi_113637453	-2.72507	6.87e-08	-1.22511	0.0271612
ncbi_113637454	-1.65136	3.77e-06	-1.39357	4.54e-05
ncbi_113637463	-1.32642	0.000214165	--	--
ncbi_113637466	-2.12542	2.8e-07	-1.6871	2.81e-05
ncbi_113637473	-8.26053	0.00721961	-8.26053	0.0111767
ncbi_113637477	-1.70236	0.00196843	--	--
ncbi_113637478	--	--	-1.0571	0.0252383
ncbi_113637479	-3.02237	0.0151694	--	--
ncbi_113637504	-1.84675	0.00575883	-1.74946	0.00534226
ncbi_113637510	-1.02417	0.00829077	--	--
ncbi_113637511	-3.45943	2.49e-18	-4.55897	5.04e-29
ncbi_113637512	--	--	-1.55579	3.27e-07
ncbi_113637527	1.92057	0.00352856	--	--
ncbi_113637558	-2.71145	3.7e-08	-2.73665	4.69e-08
ncbi_113637571	-6.70044	7.74e-07	-5.24101	3.11e-07
ncbi_113637574	--	--	-3.05889	0.0300673
ncbi_113637577	-1.881	4.59e-06	--	--
ncbi_113637588	--	--	-4.55459	0.0220227
ncbi_113637597	1.51457	1.01e-06	--	--
ncbi_113637598	1.65146	1.97e-08	3.18018	9.64e-27
ncbi_113637604	1.33123	1.16e-06	--	--
ncbi_113637618	-1.61542	4.66e-06	--	--
ncbi_113637620	-2.34392	8.89e-14	-1.6723	4.82e-08
ncbi_113637624	--	--	1.55857	2.77e-20
ncbi_113637625	--	--	1.24436	8.64e-09
ncbi_113637626	-1.49463	0.0113338	--	--
ncbi_113637627	-1.91285	1.02e-08	-1.68886	1.15e-07
ncbi_113637629	-2.45078	5.55e-05	-1.38356	0.00243655
ncbi_113637630	-3.35275	2.7e-28	-3.20246	7.23e-43
ncbi_113637631	--	--	-1.3179	0.00135005
ncbi_113637635	-5.64386	0.00671824	-7.38082	0.00201413
ncbi_113637638	-1.65159	0.00460335	-1.35135	0.0151953
ncbi_113637639	-2.53605	0.000141425	-1.85798	0.0068237
ncbi_113637640	-1.84539	0.00211649	-1.58823	0.00437602
ncbi_113637642	-1.3103	0.0135714	--	--
ncbi_113637647	-1.964	8.46e-06	-1.72831	0.000478604
ncbi_113637648	1.7922	4e-11	--	--
ncbi_113637652	-1.84405	7.27e-05	-1.97173	5.34e-05
ncbi_113637654	-4.31114	1.43e-16	-3.74679	1.68e-15
ncbi_113637659	1.41463	2.25e-09	1.45178	7.46e-11
ncbi_113637661	-1.45172	2.08e-06	--	--
ncbi_113637662	2.10903	3.26e-35	1.17681	5.56e-13
ncbi_113637663	-2.36518	5.15e-07	-1.33415	0.00179017
ncbi_113637664	1.20016	3e-05	1.31967	7.95e-06
ncbi_113637665	-4.02237	2.22e-07	-4.43741	7.23e-07
ncbi_113637667	-1.86773	0.0013979	--	--
ncbi_113637670	--	--	-1.72077	2.5e-10
ncbi_113637671	-2.17616	4.48e-09	-2.5213	4.5e-19
ncbi_113637676	--	--	-1.5025	0.00667067
ncbi_113637681	-1.83787	0.000145855	-1.74523	7.39e-05
ncbi_113637684	--	--	-2.24286	0.0254048
ncbi_113637686	--	--	-3.01186	6.91e-09
ncbi_113637687	-2.28008	5.63e-17	-5.97039	8.56e-78
ncbi_113637691	-3.13423	7.16e-20	-4.34282	9.65e-57
ncbi_113637694	1.00477	1.75e-07	--	--
ncbi_113637698	-3.11416	7.57e-19	-1.7895	1.87e-08
ncbi_113637699	-2.5869	0.000347761	--	--
ncbi_113637705	-1.46329	0.000871372	-1.18615	0.00119757
ncbi_113637709	-1.57258	0.038267	-1.77052	0.0128881
ncbi_113637710	-2.69669	1.16e-18	-3.16834	2.13e-28
ncbi_113637713	-1.60386	0.000933719	--	--
ncbi_113637715	-2.13	5.61e-09	-1.974	1.1e-08
ncbi_113637718	-2.3903	8.66e-14	--	--
ncbi_113637719	--	--	-2.39695	3.59e-08
ncbi_113637723	--	--	-2.05491	0.00351146
ncbi_113637727	-1.40876	0.0137947	--	--
ncbi_113637736	-6.64386	0.0251079	--	--
ncbi_113637747	-1.93437	3.93e-08	-1.27931	0.00285926
ncbi_113637756	-2.71272	0.00116781	--	--
ncbi_113637760	-5.30682	0.0330694	-6.56986	0.0215586
ncbi_113637769	--	--	-1.51092	0.0201293
ncbi_113637770	-9.72565	0.000927158	--	--
ncbi_113637774	--	--	-1.12262	0.0246456
ncbi_113637779	1.32007	0.0210242	--	--
ncbi_113637781	--	--	8.17991	0.0126443
ncbi_113637802	-4.51232	3.99e-26	-3.96212	1.87e-23
ncbi_113637814	2.89616	0.00614385	3.45943	0.000559823
ncbi_113637820	--	--	-6.59432	5.95e-05
ncbi_113637827	2.04731	0.00258593	1.76553	0.0214367
ncbi_113637828	--	--	-1.45286	0.0042532
ncbi_113637850	-1.75039	0.011832	-2.49185	4.08e-05
ncbi_113637852	1.38344	1.47e-18	1.82814	2.83e-32
ncbi_113637853	-1.25552	0.00357204	-1.13535	0.00634368
ncbi_113637854	-1.33027	0.0205998	-1.55615	0.00205814
ncbi_113637856	1.23382	2.12e-07	1.00308	2.44e-05
ncbi_113637857	-2.27612	8.56e-05	-2.84986	2.98e-06
ncbi_113637861	-7.12928	0.00445931	-7.12928	0.00702733
ncbi_113637865	-2.17805	6.46e-06	-1.21521	0.00620976
ncbi_113637876	-1.68047	2.56e-10	--	--
ncbi_113637880	2.04439	0.001113	--	--
ncbi_113637881	2.53246	7.3e-24	1.38837	1.13e-06
ncbi_113637887	1.28988	0.000247984	--	--
ncbi_113637889	1.69954	1.87e-12	1.45393	1.46e-13
ncbi_113637893	-1.57382	0.0028427	--	--
ncbi_113637895	1.1071	0.0193185	--	--
ncbi_113637898	-3.12189	6.34e-12	-1.68612	0.00030707
ncbi_113637904	-1.32852	0.0114017	--	--
ncbi_113637905	-1.94328	1.72e-11	-2.27946	7.52e-23
ncbi_113637910	--	--	2.08681	1.3e-24
ncbi_113637917	-1.2237	0.0103658	--	--
ncbi_113637919	-3.31418	4.26e-05	-2.84541	5.73e-05
ncbi_113637927	-1.05788	0.00687394	-1.48969	7.04e-08
ncbi_113637935	--	--	1.61679	1.19e-05
ncbi_113637938	-1.63057	0.0018801	-1.24213	0.0112071
ncbi_113637942	--	--	-1.5199	0.00152071
ncbi_113637943	1.261	1.06e-05	--	--
ncbi_113637946	-2.73061	3.06e-05	--	--
ncbi_113637959	-1.65442	8.02e-06	-1.22473	0.00254145
ncbi_113637971	--	--	-1.29814	0.0251452
ncbi_113637988	--	--	1.08711	8.92e-11
ncbi_113637989	--	--	6.78136	0.0435195
ncbi_113637990	9.45121	6.17e-07	9.93664	4.85e-08
ncbi_113637998	-2.94552	3.04e-08	-3.62156	1.11e-16
ncbi_113638004	-3.04264	2.48e-07	-2.17554	2.05e-05
ncbi_113638011	-1.96803	3.78e-08	-2.45319	2.23e-11
ncbi_113638026	--	--	-1.37745	0.00184235
ncbi_113638028	--	--	1.11951	1.82e-09
ncbi_113638029	--	--	1.3518	2.66e-11
ncbi_113638031	-3.93664	1.1e-06	-3.38205	6.29e-05
ncbi_113638032	1.117	4.52e-13	1.30316	3.46e-14
ncbi_113638035	2.54057	0.000188705	3.21299	2.75e-06
ncbi_113638038	--	--	-5.54579	0.0117192
ncbi_113638043	1.13284	0.00207075	--	--
ncbi_113638053	6.90448	7.81e-08	4.3505	0.0133679
ncbi_113638067	--	--	-1.72547	3.44e-05
ncbi_113638073	-2.4266	7.92e-20	-2.27952	6.61e-14
ncbi_113638078	-1.39726	9.86e-06	-1.00795	0.0102184
ncbi_113638083	-1.81014	0.000981703	-2.00698	6.38e-08
ncbi_113638084	7.49185	0.0120906	--	--
ncbi_113638087	-1.66466	0.0213388	--	--
ncbi_113638088	-2.37504	0.00924822	-2.05311	0.0181024
ncbi_113638093	-1.63441	3.67e-06	-1.0936	0.000267459
ncbi_113638095	-1.41751	0.00432035	--	--
ncbi_113638097	3.75757	2.84e-66	3.50333	7.41e-63
ncbi_113638101	-3.13053	1.56e-05	-1.9851	0.0127973
ncbi_113638104	-1.10875	2.04e-05	-1.19881	1.46e-05
ncbi_113638105	2.58496	0.0497195	--	--
ncbi_113638106	--	--	1.14431	1.23e-09
ncbi_113638126	2.51545	6.89e-08	2.26093	7.11e-07
ncbi_113638128	--	--	2.76553	0.00198213
ncbi_113638130	1.57052	1.48e-10	--	--
ncbi_113638133	-2.16607	9.89e-05	-2.98211	5.83e-06
ncbi_113638137	-1.40666	0.000323545	-1.22543	0.000563996
ncbi_113638138	--	--	-2.59384	0.0013259
ncbi_113638141	4.16046	0.00211069	3.51245	0.00402292
ncbi_113638143	-1.08692	0.00292148	-1.24953	1.16e-05
ncbi_113638147	6.82443	0.020215	6.49185	0.0490372
ncbi_113638164	-1.96695	1.26e-09	-2.33916	1.15e-14
ncbi_113638168	2.9386	0.0252994	--	--
ncbi_113638178	1.31307	1.04e-08	1.74911	2.94e-21
ncbi_113638183	-6.73616	1.12e-83	-3.67624	1.95e-25
ncbi_113638188	--	--	1.6464	7.38e-10
ncbi_113638189	-2.48289	3.56e-06	-1.40613	0.0131402
ncbi_113638190	1.13375	2.21e-11	--	--
ncbi_113638191	--	--	-2.86942	0.00507627
ncbi_113638242	--	--	-2.45943	0.04467
ncbi_113638247	-2.34706	2.25e-09	-1.77829	7.82e-07
ncbi_113638248	-2.7774	0.00240957	-2.29233	1.91e-08
ncbi_113638250	--	--	-1.25131	0.026349
ncbi_113638260	--	--	2.56944	0.000183998
ncbi_113638279	-2.0666	0.000720274	-3.11668	5.04e-07
ncbi_113638290	--	--	1.25277	0.000652455
ncbi_113638293	-2.46603	5.84e-09	-1.77702	1.5e-05
ncbi_113638304	-4.72792	0.0284005	--	--
ncbi_113638307	-1.46736	0.0102295	--	--
ncbi_113638309	1.79442	0.00158683	1.62936	0.00751633
ncbi_113638313	--	--	-4.61471	0.0487687
ncbi_113638316	-2.66297	0.0151902	-2.56986	0.0490179
ncbi_113638324	5.6511	1.08e-51	4.7289	1.8e-34
ncbi_113638329	-4.80735	0.0132006	--	--
ncbi_113638352	-3.34613	1.79e-23	-2.25665	2.39e-13
ncbi_113638361	--	--	-1.89412	9.59e-15
ncbi_113638364	1.35666	1.11e-07	1.131	4.52e-06
ncbi_113638366	-1.19372	0.0371147	-1.88349	1.75e-05
ncbi_113638378	-2.40063	6.23e-13	-2.83814	7.05e-18
ncbi_113638386	--	--	1.08558	0.0026596
ncbi_113638391	1.12589	0.000214769	--	--
ncbi_113638392	-3.06864	9.96e-05	-1.90689	0.0241057
ncbi_113638400	-3.42482	5.2e-22	-3.06609	1.03e-12
ncbi_113638401	--	--	1.07131	1.43e-12
ncbi_113638405	-1.34997	0.000379625	-1.31853	1.12e-07
ncbi_113638408	-1.37648	2.36e-05	--	--
ncbi_113638413	-1.5875	0.0206612	--	--
ncbi_113638414	-3.0126	2.66e-24	-1.67223	3.41e-06
ncbi_113638415	1.27876	0.00905307	--	--
ncbi_113638417	4.45943	0.0153762	--	--
ncbi_113638427	-1.8725	1.62e-06	--	--
ncbi_113638438	-1.84979	2.32e-05	--	--
ncbi_113638440	-2.35639	1.34e-09	-2.48915	1.52e-11
ncbi_113638441	-2.21723	0.00823191	-3.83872	1.99e-05
ncbi_113638446	--	--	1.05166	1.72e-05
ncbi_113638447	-1.9921	1.26e-11	-1.76735	3.94e-10
ncbi_113638456	-2.69	7.61e-07	-2.15862	5.47e-06
ncbi_113638458	1.04924	0.019692	3.97664	1.42e-24
ncbi_113638460	-2.72601	4.1e-14	-3.10469	4.1e-27
ncbi_113638463	5.18291	6.24e-31	3.85567	5.11e-12
ncbi_113638465	13.0436	1.04e-15	11.3934	1.39e-10
ncbi_113638466	-1.9027	9.98e-05	-2.8413	7.2e-12
ncbi_113638470	1.8625	7.28e-05	--	--
ncbi_113638471	-1.16506	0.00816894	--	--
ncbi_113638474	--	--	1.00937	1.66e-10
ncbi_113638478	-4.4075	4.63e-07	-5.57743	1.92e-07
ncbi_113638487	-1.22497	0.0110213	-1.54239	0.00400105
ncbi_113638488	1.05064	8.41e-07	--	--
ncbi_113638489	-1.89178	0.00987519	-1.3604	0.0332804
ncbi_113638490	-3.22239	0.000196575	-3.26303	0.00177249
ncbi_113638500	-1.78484	5.15e-05	--	--
ncbi_113638502	1.4609	0.0204206	--	--
ncbi_113638506	-1.80855	0.0136252	--	--
ncbi_113638514	2.7587	0.000184987	--	--
ncbi_113638517	-2.57719	0.000502559	-2.00782	0.0107547
ncbi_113638521	-4.18903	1.37e-12	-2.23298	5.27e-05
ncbi_113638524	-1.17725	0.0116139	--	--
ncbi_113638525	-2.588	6.14e-08	-2.15707	1.81e-06
ncbi_113638534	-2.36375	8.64e-05	-1.23204	0.0333655
ncbi_113638535	-1.68744	2.4e-07	-2.03245	1.44e-14
ncbi_113638536	--	--	-1.18104	0.00240261
ncbi_113638537	8.46489	0.0010874	8.24476	0.00406764
ncbi_113638538	-1.33908	0.00569131	--	--
ncbi_113638545	-2.96817	2.03e-09	-1.06392	0.0112088
ncbi_113638546	1.16529	0.000147893	--	--
ncbi_113638557	--	--	1.46794	5.58e-08
ncbi_113638559	-1.38972	0.000404229	-1.08801	0.00726123
ncbi_113638567	-2.68589	0.0306548	-4.03953	0.00183853
ncbi_113638579	-2.35074	4.53e-10	--	--
ncbi_113638586	--	--	-1.21913	0.00469166
ncbi_113638590	-1.28688	0.00696509	--	--
ncbi_113638591	--	--	-1.65894	5.51e-12
ncbi_113638602	-7.22882	0.0418086	--	--
ncbi_113638609	--	--	-1.37344	1.54e-09
ncbi_113638612	-2.64071	0.00326744	-2.58917	0.00202504
ncbi_113638616	--	--	-1.68118	0.00708796
ncbi_113638618	-1.64438	5.66e-06	-2.28198	1.14e-14
ncbi_113638619	-2.39064	9.91e-08	--	--
ncbi_113638620	1.72323	1.83e-24	1.67749	7.35e-22
ncbi_113638622	2.37455	2.14e-19	1.96631	2.37e-15
ncbi_113638631	-1.22864	0.003212	--	--
ncbi_113638633	-1.17585	0.015278	--	--
ncbi_113638639	--	--	-2.22452	0.024475
ncbi_113638644	-2.63032	4.3e-06	-1.51817	0.0040046
ncbi_113638645	-1.23127	0.00380967	--	--
ncbi_113638646	-2.07455	4.11e-06	-1.4047	0.00143171
ncbi_113638652	-1.14929	0.0004691	--	--
ncbi_113638655	2.08821	9.73e-17	1.36312	2.06e-08
ncbi_113638657	-3.05732	7.41e-19	-2.42975	2.51e-14
ncbi_113638658	-2.27684	0.0282111	--	--
ncbi_113638668	--	--	-1.77572	8.93e-10
ncbi_113638678	2.95034	0.00299324	--	--
ncbi_113638681	1.16227	0.00244727	--	--
ncbi_113638683	-1.82597	0.00220821	-1.38816	0.0290327
ncbi_113638684	-1.74612	0.0258413	--	--
ncbi_113638687	-2.53178	2.42e-05	-2.25507	5.81e-05
ncbi_113638691	-1.27168	0.00248267	--	--
ncbi_113638694	--	--	-1.5234	0.000118449
ncbi_113638695	-2.40454	1.28e-07	-1.8782	1.84e-07
ncbi_113638697	2.81907	0.0252372	--	--
ncbi_113638707	-1.7226	1.76e-05	-2.66788	6.14e-15
ncbi_113638710	5.08185	6.14e-06	2.89779	0.000602043
ncbi_113638712	2.42008	0.00250155	--	--
ncbi_113638714	--	--	-1.66668	0.0395388
ncbi_113638721	-2.30682	0.00708762	-1.96105	0.0197158
ncbi_113638724	1.0614	0.0168709	1.2578	0.00459027
ncbi_113638729	-4.67243	0.00421403	-3.08746	0.0233919
ncbi_113638732	-2.34497	0.000795739	--	--
ncbi_113638735	8.24476	0.00570027	--	--
ncbi_113638738	1.31337	0.0152602	--	--
ncbi_113638740	--	--	1.48678	0.0249358
ncbi_113638747	-1.49139	4.95e-06	-1.06434	0.0128773
ncbi_113638748	-4.03461	0.000503547	--	--
ncbi_113638750	-2.37197	0.036291	--	--
ncbi_113638759	--	--	-1.48638	0.00777746
ncbi_113638763	-2.7195	5.18e-26	-2.61448	6.57e-26
ncbi_113638768	-2.55876	1.2e-10	-5.98736	4.21e-33
ncbi_113638801	-1.29645	0.002136	-1.91575	5.47e-10
ncbi_113638805	--	--	-6.77479	3.84e-07
ncbi_113638810	-1.39366	0.00208251	--	--
ncbi_113638812	-1.87607	5.31e-08	-2.17382	2.09e-13
ncbi_113638814	-1.48801	2.25e-05	-2.05361	3.15e-11
ncbi_113638817	--	--	1.35438	2.94e-09
ncbi_113638818	--	--	-4.11686	0.00994111
ncbi_113638827	-4.06916	3.5e-13	-5.87652	2.45e-05
ncbi_113638831	-3.42626	0.00767789	-3.42626	0.0158207
ncbi_113638845	-1.49287	4.04e-06	-1.13159	0.000301515
ncbi_113638850	-1.07692	0.000472667	-1.64263	4.07e-12
ncbi_113638856	1.99489	2.98e-21	2.29329	4.89e-25
ncbi_113638863	--	--	1.02486	4.6e-10
ncbi_113638864	-1.17381	0.0331993	-2.9637	1.64e-36
ncbi_113638868	1.87682	7.39e-16	1.80332	6.97e-17
ncbi_113638869	-3.06169	2.21e-07	-2.39064	3.5e-06
ncbi_113638873	-4.75489	0.00119555	-7.49185	5.97e-05
ncbi_113638874	--	--	-1.78136	0.00109166
ncbi_113638878	-2.02106	0.00863704	-1.7866	0.0203712
ncbi_113638880	-2.09192	0.0121788	--	--
ncbi_113638882	--	--	1.4925	7.75e-06
ncbi_113638883	-1.85197	0.00616423	-2.40656	0.000132897
ncbi_113638887	-2.33832	0.0214737	--	--
ncbi_113638888	--	--	-7.86625	0.00340783
ncbi_113638889	1.66862	7.47e-07	1.67673	6.15e-07
ncbi_113638893	--	--	-3.54057	5e-08
ncbi_113638899	1.05184	8.73e-07	--	--
ncbi_113638901	-1.03533	0.0240123	--	--
ncbi_113638909	-5.12928	0.00118812	-3.12928	0.0149329
ncbi_113638911	--	--	1.13017	1.44e-05
ncbi_113638916	1.0039	3e-07	1.34939	2.16e-18
ncbi_113638917	-2.30666	0.000273185	-2.6477	4.09e-06
ncbi_113638919	--	--	-2.47422	5.76e-27
ncbi_113638920	-1.9386	0.00017142	-1.13486	0.0370112
ncbi_113638922	--	--	-7.05889	0.00665989
ncbi_113638933	1.26138	3.61e-13	1.18589	3.26e-13
ncbi_113638936	-2.81714	3.83e-05	--	--
ncbi_113638939	-3.28864	8.73e-07	-1.70368	0.00926284
ncbi_113638943	-2.84253	4.66e-18	-1.84546	2.26e-07
ncbi_113638950	1.09562	0.0124554	--	--
ncbi_113638951	--	--	-4.89482	4.17e-05
ncbi_113638952	-5.17302	5.88e-64	-5.77805	5.28e-56
ncbi_113638954	-2.48197	7.94e-07	-1.55427	0.00502787
ncbi_113638964	-1.74161	0.0283196	-1.66606	0.0242739
ncbi_113638971	-1.60881	0.020508	-3.12338	1.51e-05
ncbi_113638978	--	--	-1.46713	0.000331683
ncbi_113638980	-1.40171	0.0157984	-1.15607	0.00293493
ncbi_113638985	--	--	1.46394	4.28e-13
ncbi_113638987	--	--	-2.1412	0.00123035
ncbi_113638997	1.26433	1.27e-07	--	--
ncbi_113638998	-1.91243	0.000188463	-1.18849	0.0370679
ncbi_113638999	2.44289	4.95e-20	1.97048	4.01e-14
ncbi_113639001	-2.54543	3.21e-26	-2.47594	3.19e-27
ncbi_113639005	-3.12433	5.89e-05	-3.24462	9.77e-05
ncbi_113639007	-3.27965	2.9e-28	-1.51781	6.76e-05
ncbi_113639009	-4.24219	4.69e-71	-4.12848	1.27e-79
ncbi_113639010	--	--	-3.64386	0.00280477
ncbi_113639013	-5.70044	7.9e-06	-3.70044	2.16e-05
ncbi_113639014	--	--	-6.90689	0.0296013
ncbi_113639015	-1.92923	0.00665473	-2.57693	3.58e-05
ncbi_113639016	1.22007	8.87e-10	--	--
ncbi_113639021	-1.13261	0.013253	--	--
ncbi_113639022	-4.80735	2.78e-21	-4.57416	1.7e-18
ncbi_113639025	-3.56986	0.000631048	--	--
ncbi_113639026	1.11614	5.21e-12	1.01339	7.81e-11
ncbi_113639028	-1.34907	0.0267842	--	--
ncbi_113639034	--	--	-3.00493	1.83e-26
ncbi_113639045	-6.08238	6.38e-08	-6.43602	4.28e-08
ncbi_113639046	1.26993	1.37e-10	1.46695	6.51e-15
ncbi_113639048	1.06396	0.00767605	1.4046	0.000519062
ncbi_113639055	-2.85675	3.25e-07	-1.71491	0.00120491
ncbi_113639059	1.99429	1.15e-11	1.75432	1.8e-06
ncbi_113639068	-1.88913	9.41e-12	--	--
ncbi_113639072	--	--	1.11225	0.00133644
ncbi_113639076	-1.40505	0.000704834	--	--
ncbi_113639077	-3.31228	1.71e-05	--	--
ncbi_113639082	1.12553	0.024995	1.5025	0.00253964
ncbi_113639085	-1.75171	0.00112404	-2.24967	5.35e-05
ncbi_113639088	-1.66668	0.000683989	-1.80538	3.89e-11
ncbi_113639090	-3.49643	0.0359812	--	--
ncbi_113639091	-3.43772	1.6e-13	-2.8805	3.8e-11
ncbi_113639092	-1.80655	1.44e-07	-2.22347	2.11e-08
ncbi_113639095	-4.93546	0.0034405	-8.99435	0.000205616
ncbi_113639100	-2.01505	1.75e-08	-1.85832	2.92e-09
ncbi_113639102	--	--	1.45496	0.00194249
ncbi_113639103	-1.12733	0.00106009	--	--
ncbi_113639104	1.22716	0.000151998	1.20221	8.65e-06
ncbi_113639107	-2.35364	0.00339779	-2.7866	0.000544255
ncbi_113639112	-1.8404	0.00393752	--	--
ncbi_113639126	-2.71417	9.24e-11	-1.67001	0.000299255
ncbi_113639128	1.69329	0.000304206	3.67384	1.98e-29
ncbi_113639129	--	--	2.59027	1.82e-13
ncbi_113639130	--	--	-3.55438	0.00281338
ncbi_113639131	-1.7555	3.33e-05	-1.34046	0.00227317
ncbi_113639138	--	--	1.08163	9.12e-08
ncbi_113639142	1.20503	4.39e-12	1.30045	3.04e-14
ncbi_113639148	-2.06897	3e-09	-1.07394	0.00317509
ncbi_113639152	-3.4822	6.47e-16	-2.02277	4.94e-06
ncbi_113639153	-1.41561	0.0017996	--	--
ncbi_113639158	-1.81429	2.37e-05	--	--
ncbi_113639159	1.09471	1.27e-07	--	--
ncbi_113639169	1.56904	1.6e-16	1.06717	5.07e-07
ncbi_113639171	1.30492	3.23e-10	--	--
ncbi_113639177	1.65565	9.97e-20	--	--
ncbi_113639183	1.80081	6.39e-16	1.58181	9.26e-14
ncbi_113639184	1.21501	0.0401135	--	--
ncbi_113639187	1.74205	1.22e-19	1.50069	7.98e-15
ncbi_113639189	-1.43497	3.22e-05	--	--
ncbi_113639190	-2.06083	4.25e-15	-1.95377	1.02e-16
ncbi_113639198	2.26433	3.77e-21	1.82718	6.49e-15
ncbi_113639201	--	--	4.47768	2.72e-09
ncbi_113639206	--	--	-1.25564	0.00241646
ncbi_113639211	-3.18934	1.5e-11	-1.58276	5.62e-10
ncbi_113639212	--	--	-1.53976	7.15e-05
ncbi_113639213	-3.85415	6.62e-11	-3.96963	6.49e-11
ncbi_113639219	1.28397	0.000224539	1.05797	0.00131736
ncbi_113639220	2.00498	1.87e-13	3.28961	5.28e-41
ncbi_113639239	--	--	-3.22239	0.00100223
ncbi_113639244	-1.21611	0.00117553	-1.2607	0.000447975
ncbi_113639250	1.28214	2.36e-05	2.17996	6.71e-18
ncbi_113639254	--	--	-1.66985	0.0177518
ncbi_113639256	4.71741	2.32e-06	5.36026	8.54e-08
ncbi_113639269	--	--	-1.68347	3.72e-05
ncbi_113639270	-2.77856	1.4e-19	-2.06806	4.4e-14
ncbi_113639272	--	--	1.32255	1.19e-12
ncbi_113639276	1.54542	5.72e-14	1.35893	1.14e-12
ncbi_113639277	-1.60198	3.57e-05	--	--
ncbi_113639279	1.70334	0.0172822	--	--
ncbi_113639280	-3.71869	1.47e-28	-3.21561	1.45e-27
ncbi_113639281	-1.97997	8.57e-05	--	--
ncbi_113639283	-2.90923	0.000203977	-2.11704	0.00308552
ncbi_113639284	1.18569	0.0172118	--	--
ncbi_113639285	3.3182	5.3e-28	3.90216	3.01e-52
ncbi_113639300	--	--	-2.848	0.0334288
ncbi_113639301	4.44235	4.81e-05	3.13662	5.25e-08
ncbi_113639305	--	--	-1.29177	4.34e-05
ncbi_113639306	-1.20986	0.00053097	--	--
ncbi_113639309	--	--	-1.43882	0.0122196
ncbi_113639310	-1.91604	2.42e-11	-1.7535	8.18e-11
ncbi_113639312	-2.13585	0.00273791	--	--
ncbi_113639317	--	--	-1.6269	1.19e-08
ncbi_113639324	-3.30363	1.57e-20	-1.24134	0.00352107
ncbi_113639325	-1.74582	0.0180879	--	--
ncbi_113639328	--	--	-1.01906	0.029645
ncbi_113639331	-1.19233	0.0264336	-1.30865	0.00297335
ncbi_113639332	-1.82794	0.00315295	-2.57061	1.15e-07
ncbi_113639333	--	--	-2.68388	6.93e-07
ncbi_113639335	-2.17522	1.31e-07	-4.26133	5.75e-47
ncbi_113639338	2.02495	2.48e-05	--	--
ncbi_113639348	-1.81789	0.0355499	-1.974	0.0323305
ncbi_113639349	-1.32042	0.00164679	-1.51414	0.000100986
ncbi_113639363	--	--	1.32693	1.94e-13
ncbi_113639364	-1.81517	7.81e-07	-1.72791	3.12e-09
ncbi_113639371	-4.1375	0.0013978	--	--
ncbi_113639374	--	--	-1.1913	0.00903948
ncbi_113639378	--	--	2.49349	7.1e-39
ncbi_113639432	1.76051	2.25e-06	--	--
ncbi_113639437	1.31958	4.79e-14	1.20325	1.48e-07
ncbi_113639438	-2.06477	0.0338156	-3.28716	0.000280126
ncbi_113639440	--	--	-1.5989	0.00598448
ncbi_113639444	4.77083	1.84e-103	4.52807	1.25e-53
ncbi_113639445	2.47733	2.34e-12	2.30215	0.000148232
ncbi_113639447	6.24937	3.46e-05	--	--
ncbi_113639448	2.34395	0.00294181	2.06774	0.0360334
ncbi_113639455	-2.22181	0.00108751	--	--
ncbi_113639456	4.21723	0.001113	--	--
ncbi_113639457	-2.44116	0.00188729	-1.77702	0.0259106
ncbi_113639469	-1.96733	0.0312641	--	--
ncbi_113639470	-2.00316	0.0367659	--	--
ncbi_113639475	1.93132	3.2e-05	--	--
ncbi_113639477	-1.05586	0.0210232	--	--
ncbi_113639489	-1.41298	0.000546715	-1.33291	2.51e-06
ncbi_113639495	--	--	1.90343	3.17e-10
ncbi_113639499	-2.45457	0.000552509	-2.81714	1.88e-05
ncbi_113639502	-4.14859	1.48e-42	-3.74185	1.6e-35
ncbi_113639504	-2.71601	1.44e-15	-1.37387	0.00114311
ncbi_113639516	-2.69515	5.89e-05	-2.54314	3.78e-05
ncbi_113639517	-2.52151	2.4e-23	-1.82933	1.19e-11
ncbi_113639522	1.06927	2.29e-10	--	--
ncbi_113639523	-2.12004	2.88e-06	-2.81519	1.55e-10
ncbi_113639525	-3.08746	1.49e-06	-2.76553	1.37e-06
ncbi_113639526	-3.243	4.31e-30	-2.59818	3.71e-24
ncbi_113639530	-3.08212	1.06e-31	-7.07444	5.59e-162
ncbi_113639531	-2.84941	2.65e-17	-7.08008	1.03e-222
ncbi_113639532	-3.49643	0.00177488	-3.03076	0.00254133
ncbi_113639533	1.03233	4.15e-08	1.04818	9.77e-08
ncbi_113639538	-1.3499	0.0497709	-1.89102	3.78e-05
ncbi_113639548	-1.27172	0.011588	--	--
ncbi_113639549	-1.87136	2.05e-05	-2.05845	9.65e-07
ncbi_113639552	2.11869	5.42e-15	1.81358	8.87e-12
ncbi_113639555	-1.13344	0.0257939	--	--
ncbi_113639556	--	--	-1.85858	0.0392869
ncbi_113639558	-3.01197	0.0103401	--	--
ncbi_113639563	2.12826	4.67e-08	1.04114	0.00920377
ncbi_113639568	-2.31555	2.76e-19	-7.39842	6.99e-80
ncbi_113639574	1.70324	1.99e-15	1.22192	2.93e-10
ncbi_113639577	-1.11944	0.0243075	--	--
ncbi_113639578	-1.74	2.72e-08	-1.64818	1.51e-08
ncbi_113639579	-3.91886	1.53e-18	-3.42701	2.6e-15
ncbi_113639582	3.72074	2.34e-60	2.74035	5.84e-45
ncbi_113639587	--	--	-1.55446	0.00172312
ncbi_113639588	-1.84426	1.92e-05	--	--
ncbi_113639590	-2.1565	7.73e-05	-1.5223	0.00448805
ncbi_113639591	1.69292	3.48e-10	2.22743	2.1e-19
ncbi_113639597	1.23434	5.98e-13	1.6407	2.78e-22
ncbi_113639598	--	--	-2.00571	7.77e-05
ncbi_113639603	-1.26897	0.000254518	--	--
ncbi_113639605	-1.59598	0.0149654	-1.56319	0.010706
ncbi_113639608	--	--	-3.3837	0.00710014
ncbi_113639611	-3.7974	8.03e-54	-4.75666	1.33e-92
ncbi_113639614	3.52725	0.000644318	5.06228	1.01e-07
ncbi_113639617	--	--	1.43134	0.026944
ncbi_113639619	-3.10359	1.92e-11	-8.81845	1.03e-07
ncbi_113639630	-2.93023	3.31e-22	-2.21935	1.27e-13
ncbi_113639631	-1.92923	0.000125587	--	--
ncbi_113639632	-2.65896	0.00161969	--	--
ncbi_113639634	3.62449	0.000331847	3.80735	0.00016313
ncbi_113639636	-1.32372	0.000331943	-1.23693	0.000566492
ncbi_113639638	--	--	1.43583	2.3e-14
ncbi_113639639	-4	0.000304943	-2.38333	0.0201852
ncbi_113639640	-1.6893	0.0421099	-1.58496	0.0490372
ncbi_113639642	1.04671	8.95e-07	--	--
ncbi_113639649	1.19666	0.000517333	--	--
ncbi_113639654	5.02581	4.76e-69	4.94558	1.22e-68
ncbi_113639657	-1.28071	0.00161269	--	--
ncbi_113639661	1.98528	1.05e-14	1.29383	3.15e-05
ncbi_113639665	--	--	-1.41702	0.0050364
ncbi_113639670	-1.91897	3.96e-08	-1.04337	0.00344637
ncbi_113639675	-2.24369	1.18e-12	-1.8847	8.28e-10
ncbi_113639680	-4.31383	1.67e-55	-5.38444	2.52e-52
ncbi_113639684	1.05681	4.95e-07	--	--
ncbi_113639685	1.98242	7.17e-16	2.46153	3.84e-17
ncbi_113639686	-2.71609	6.64e-15	-6.59019	1.59e-61
ncbi_113639688	-3.07888	3.72e-12	-3.06081	5.51e-12
ncbi_113639691	-3.53264	3.18e-07	-4.93225	1.93e-14
ncbi_113639692	-1.22973	0.0333217	-1.49277	0.000833722
ncbi_113639693	1.9545	1.54e-21	1.60771	1.84e-20
ncbi_113639699	1.61243	2.97e-19	1.59788	2.15e-21
ncbi_113639700	--	--	-1.64459	0.0107807
ncbi_113639708	-2.72878	2.37e-09	-1.72878	3.01e-05
ncbi_113639710	-1.50099	0.00164872	--	--
ncbi_113639711	1.92322	0.0243838	1.52509	0.0143351
ncbi_113639712	1.09271	0.0284317	--	--
ncbi_113639718	-2.50944	2.22e-05	--	--
ncbi_113639727	--	--	-3.10154	0.0442561
ncbi_113639730	1.6578	2.65e-12	1.54232	1.02e-08
ncbi_113639732	-1.11959	0.0421975	-4.03584	4.7e-20
ncbi_113639735	-3.31614	8.16e-26	-2.44472	1.35e-20
ncbi_113639736	-2.30256	0.00529309	--	--
ncbi_113639737	-1.34708	0.0340072	--	--
ncbi_113639738	-3.22371	5.8e-14	-2.59025	4.78e-09
ncbi_113639739	-3.26326	2.06e-17	-1.76369	2.23e-05
ncbi_113639743	-2.6562	7.42e-07	-1.60373	0.00436415
ncbi_113639752	--	--	1.12355	6.91e-05
ncbi_113639756	--	--	1.55462	3.1e-10
ncbi_113639762	--	--	-1.19289	0.0168458
ncbi_113639774	--	--	-3.32193	0.0321207
ncbi_113639783	--	--	-1.53478	0.0305593
ncbi_113639784	-3.96963	0.0128712	--	--
ncbi_113639789	-2.26924	3.32e-17	-2.0555	8.58e-17
ncbi_113639790	-2.84583	0.03299	-3.14839	0.0159666
ncbi_113639801	-1.23116	0.0144096	-1.2007	0.00638683
ncbi_113639804	--	--	-1.14948	0.0257222
ncbi_113639811	-1.28871	0.000310237	--	--
ncbi_113639814	-1.38501	1.14e-05	--	--
ncbi_113639816	-2.95217	0.0389107	-3.0163	0.0365668
ncbi_113639818	--	--	1.55944	8.83e-15
ncbi_113639820	--	--	1.35176	4.36e-13
ncbi_113639822	12.3172	0.0297068	--	--
ncbi_113639827	-2.09506	3.24e-07	-2.44491	7.05e-11
ncbi_113639831	1.15347	0.0145723	1.91667	5.33e-05
ncbi_113639836	-1.27055	0.00221697	--	--
ncbi_113639838	-3.33042	1.68e-13	-5.07118	3.48e-20
ncbi_113639839	-1.68859	2.04e-07	-1.22607	0.000162448
ncbi_113639841	1.0152	8.46e-08	--	--
ncbi_113639846	1.5547	4.62e-10	1.61134	3.23e-09
ncbi_113639849	-2.65391	5.37e-14	-3.52838	2.25e-26
ncbi_113639850	-4.80305	3.3e-19	-5.06609	3.6e-18
ncbi_113639851	-3.01931	8e-29	-2.69892	9.56e-27
ncbi_113639858	1.90926	7.82e-27	1.19477	7.22e-13
ncbi_113639860	-1.16078	0.00592506	--	--
ncbi_113639863	--	--	-1.98007	5.84e-16
ncbi_113639865	-3.05148	2.66e-24	-4.8838	3.49e-54
ncbi_113639866	--	--	-3.79008	0.0153852
ncbi_113639875	--	--	-1.09324	0.024194
ncbi_113639878	1.60416	1.54e-16	1.94378	2.02e-18
ncbi_113639879	-3.06674	3.3e-06	-3.71882	2.8e-07
ncbi_113639885	4.54946	3.25e-20	3.58246	4.24e-12
ncbi_113639890	--	--	-8.12928	0.0404959
ncbi_113639893	7.13035	1.99e-17	8.6196	1.01e-41
ncbi_113639894	--	--	1.63154	0.0337849
ncbi_113639901	-1.13232	0.0159699	-1.58261	2.93e-06
ncbi_113639903	-2.76459	3.36e-11	-1.97597	1.94e-06
ncbi_113639904	-1.21799	0.0497195	--	--
ncbi_113639906	2.61848	3.4e-24	3.19511	5.4e-33
ncbi_113639908	-2.25932	7.1e-12	-1.16838	0.0020846
ncbi_113639914	-1.00903	0.00363088	-1.06102	0.000117523
ncbi_113639916	-1.88194	5.81e-05	-1.93085	2.69e-05
ncbi_113639922	-2.22714	3.56e-08	-2.21609	5.01e-11
ncbi_113639926	1.20178	1.72e-08	1.33493	1.46e-10
ncbi_113639934	1.52939	1.83e-07	--	--
ncbi_113639937	-2.59455	0.00108204	-3.77897	3.61e-05
ncbi_113639940	--	--	-2.61419	4.98e-05
ncbi_113639943	-2.61173	1.87e-22	-2.76247	6.76e-23
ncbi_113639950	--	--	-2.71621	0.00168735
ncbi_113639951	-2.16046	0.00899919	--	--
ncbi_113639955	-1.44627	0.000794402	-3.30023	5.53e-27
ncbi_113639960	-7.6783	9.77e-200	-7.3703	2.49e-192
ncbi_113639961	--	--	-3.21916	1.47e-21
ncbi_113639962	1.06827	1.18e-08	1.36588	2.73e-11
ncbi_113639976	--	--	-1.71009	0.0393241
ncbi_113639993	3.05889	0.040147	--	--
ncbi_113640004	-1.94702	0.00401928	--	--
ncbi_113640009	5.65995	3.69e-48	5.81049	4.83e-66
ncbi_113640023	-1.85358	0.00227076	--	--
ncbi_113640025	1.40705	5.83e-06	1.34054	5.24e-05
ncbi_113640036	1.70463	3.09e-07	--	--
ncbi_113640037	10.2605	1.14e-07	--	--
ncbi_113640041	1.28897	3.18e-12	1.75767	1.17e-22
ncbi_113640045	-1.64919	4.82e-06	-1.34188	0.000248996
ncbi_113640048	-3.36643	2.99e-23	-3.49296	4.77e-47
ncbi_113640052	-1.34314	0.000471214	-1.02008	0.00711841
ncbi_113640055	-1.21931	0.0298875	--	--
ncbi_113640067	-2.10487	2.71e-07	-1.85333	1.51e-06
ncbi_113640073	-1.905	0.00445039	--	--
ncbi_113640076	8.11201	0.0256463	--	--
ncbi_113640081	--	--	-3.34563	2.31e-31
ncbi_113640083	--	--	-2.69606	3.31e-28
ncbi_113640086	-1.89377	0.00615626	-1.4392	0.033653
ncbi_113640098	-1.61948	8.2e-06	--	--
ncbi_113640102	3.70834	3.38e-10	2.73954	6.27e-05
ncbi_113640105	1.4742	0.00356493	1.49385	0.00332799
ncbi_113640113	-2.29136	0.000109277	--	--
ncbi_113640114	--	--	-2.074	0.0164178
ncbi_113640120	-3.41684	4.11e-06	-1.97323	0.00502051
ncbi_113640124	--	--	-1.26191	0.00589722
ncbi_113640127	2.22987	5.11e-20	1.3252	2.23e-08
ncbi_113640128	-1.49609	2.27e-07	--	--
ncbi_113640131	-2.64711	0.0254322	-3.41357	0.00222208
ncbi_113640133	1.01566	0.000750387	1.38961	1.56e-06
ncbi_113640134	-2.74723	0.0128491	-2.26181	0.0298094
ncbi_113640135	--	--	1.49983	4.5e-08
ncbi_113640137	--	--	-2.07312	0.000485547
ncbi_113640152	--	--	-1.29668	1.39e-07
ncbi_113640157	2.30144	5.01e-12	--	--
ncbi_113640177	2.38466	0.000998538	2.152	0.00598019
ncbi_113640179	4.97607	9.44e-07	3.81816	0.00198346
ncbi_113640181	-1.63913	8.07e-06	-1.83303	1.1e-06
ncbi_113640182	-1.04464	0.0423188	--	--
ncbi_113640184	-2.926	0.0493317	--	--
ncbi_113640190	1.43677	0.000239392	--	--
ncbi_113640203	1.0371	0.000159662	--	--
ncbi_113640208	-4.7866	0.0166551	--	--
ncbi_113640221	--	--	-2.02162	0.0499702
ncbi_113640226	-1.93794	7.07e-08	-1.71866	1.94e-14
ncbi_113640246	-2.98613	3.59e-24	-2.94532	4.15e-29
ncbi_113640247	1.34211	6.03e-11	1.33003	3.21e-11
ncbi_113640252	--	--	1.83354	0.0220359
ncbi_113640269	--	--	-1.08374	0.0388539
ncbi_113640270	-1.5258	6.08e-05	-1.60031	1.65e-09
ncbi_113640274	1.09705	0.000403289	1.03671	0.00133455
ncbi_113640276	1.24891	0.00773462	--	--
ncbi_113640282	--	--	-1.25822	0.029392
ncbi_113640287	--	--	-1.35882	0.0117835
ncbi_113640292	--	--	1.00424	1.4e-05
ncbi_113640294	3.69076	7.4e-42	3.04836	1.05e-20
ncbi_113640297	-2.31512	9.41e-07	-2.38466	2.36e-07
ncbi_113640299	-3.05051	7.81e-22	-2.10898	1.56e-10
ncbi_113640306	2.13506	5.58e-19	2.57266	1.96e-36
ncbi_113640313	-4.64386	0.0429811	--	--
ncbi_113640316	-4.75256	8.96e-13	-4.23173	5.75e-11
ncbi_113640317	-3.92626	2.8e-77	-7.05653	7.73e-229
ncbi_113640318	-1.44478	0.04677	-2.39232	0.000470329
ncbi_113640322	1.70002	5.75e-19	1.16523	1.13e-12
ncbi_113640323	1.3609	2.62e-12	--	--
ncbi_113640331	-1.9867	7.12e-09	--	--
ncbi_113640332	1.01807	8.69e-05	--	--
ncbi_113640336	--	--	-3.5025	0.0260949
ncbi_113640337	1.3523	5.23e-07	1.02032	0.000287175
ncbi_113640341	2.37851	0.000202232	--	--
ncbi_113640342	--	--	1.96925	3.83e-17
ncbi_113640352	-2.56663	8.84e-07	--	--
ncbi_113640356	--	--	1.07652	0.000108648
ncbi_113640361	-2.1224	0.033139	-3.6199	0.000101461
ncbi_113640366	-2.65951	0.000712822	-1.90949	0.0135774
ncbi_113640370	-1.79355	0.0440627	--	--
ncbi_113640378	2.66558	1e-10	2.39941	1.01e-07
ncbi_113640390	-2.16827	0.00103899	-2.61844	3.12e-06
ncbi_113640397	-1.35606	0.000613533	--	--
ncbi_113640400	-1.59071	0.00098261	--	--
ncbi_113640402	3.9971	1.27e-38	4.748	2.58e-52
ncbi_113640404	--	--	2.3832	2e-17
ncbi_113640411	-1.64613	0.00124417	--	--
ncbi_113640413	-8.46489	0.00445931	-8.46489	0.00695806
ncbi_113640414	2.25565	3.77e-08	1.68907	0.000753938
ncbi_113640419	-3.49643	8.32e-06	-4.88874	1.21e-07
ncbi_113640423	-1.4482	0.0382855	--	--
ncbi_113640455	-1.28058	0.0210302	--	--
ncbi_113640456	2.45943	0.0230832	--	--
ncbi_113640457	-1.709	0.0217639	-2.50624	8.65e-06
ncbi_113640458	-1.81178	0.00177307	-3.44405	2.5e-09
ncbi_113640459	-2.45611	0.0027369	-2.39357	0.00105665
ncbi_113640460	-2.58089	1.67e-10	-2.75498	4.68e-12
ncbi_113640465	1.3741	2.36e-07	1.23737	2.3e-10
ncbi_113640467	1.64075	8.75e-15	1.1047	6.12e-07
ncbi_113640469	--	--	1.08514	9.21e-05
ncbi_113640470	--	--	1.07883	0.028411
ncbi_113640484	--	--	4.2555	1.08e-05
ncbi_113640487	--	--	1.63302	1.36e-18
ncbi_113640490	-4.57766	1.1e-16	-4.16262	2.8e-18
ncbi_113640496	-2.15093	1.51e-09	-1.02887	0.00966761
ncbi_113640502	-3.66297	0.0249474	--	--
ncbi_113640506	-1.21501	0.0049835	--	--
ncbi_113640508	--	--	1.27206	5.14e-14
ncbi_113640516	1.39723	3.65e-12	1.13087	4.81e-10
ncbi_113640518	1.7145	2.6e-21	2.24028	1.62e-35
ncbi_113640520	-3.87947	6e-15	-1.92183	4.45e-06
ncbi_113640530	-1.76497	7.26e-07	-1.21506	0.000883353
ncbi_113640534	--	--	-1.23486	0.0163586
ncbi_113640537	1.26612	6.63e-07	--	--
ncbi_113640539	-1.29427	0.00786828	--	--
ncbi_113640540	-1.29441	0.000132601	-1.05836	0.000577502
ncbi_113640543	-1.46158	0.00184825	-1.43232	0.000992042
ncbi_113640545	-1.88729	0.000242854	-1.14775	0.0361555
ncbi_113640546	--	--	-4.97728	0.0258817
ncbi_113640550	-2.53605	0.00543665	-2.95109	0.00500001
ncbi_113640553	1.2994	1.34e-11	1.65388	5.51e-17
ncbi_113640558	--	--	1.37985	0.0320439
ncbi_113640561	-2.31119	3.03e-08	-2.79083	3.53e-11
ncbi_113640563	--	--	-1.87622	0.00171076
ncbi_113640571	-7.22882	0.007373	--	--
ncbi_113640573	-1.46871	0.000451382	--	--
ncbi_113640578	2.57659	1.35e-09	2.28335	1.29e-06
ncbi_113640580	9.99081	6.77e-17	8.91886	2.66e-13
ncbi_113640582	-6.67243	0.000303526	1.13493	0.0146516
ncbi_113640588	--	--	-1.37851	0.011598
ncbi_113640590	1.85165	2.32e-21	1.03489	7.68e-07
ncbi_113640591	-2.93399	1.63e-14	-2.54672	3.54e-16
ncbi_113640599	--	--	-1.22035	0.00890601
ncbi_113640601	-2.07656	5.79e-11	-1.96839	1.12e-09
ncbi_113640608	4.90689	0.0294286	--	--
ncbi_113640609	--	--	-11.7566	2.85e-06
ncbi_113640611	-2.11688	2.52e-13	-4.73516	2.26e-82
ncbi_113640631	-3.55117	0.00223775	-4.55117	0.00130131
ncbi_113640633	-3.79333	2.21e-14	-1.77838	2.09e-05
ncbi_113640634	-2.91397	5.21e-12	-1.39843	0.00220097
ncbi_113640645	-1.01421	0.00916296	-1.11346	0.00136501
ncbi_113640646	-3.6275	4.81e-17	-2.90709	3.26e-30
ncbi_113640648	-1.12627	0.0139654	-1.15426	0.00304566
ncbi_113640651	-1.35075	1.32e-05	-1.07542	8.37e-05
ncbi_113640652	-1.77955	2.61e-10	-1.29237	4.1e-06
ncbi_113640653	-1.77649	0.00041971	--	--
ncbi_113640654	--	--	-1.23072	0.000102719
ncbi_113640656	--	--	1.02934	0.00442768
ncbi_113640658	--	--	4.82018	0.00794437
ncbi_113640661	--	--	1.23651	1.8e-05
ncbi_113640668	--	--	1.06512	3.44e-05
ncbi_113640673	-1.926	0.000768601	-1.2415	0.0448767
ncbi_113640676	-3.0288	3.31e-08	-3.17564	7.79e-08
ncbi_113640678	1.00952	0.039601	--	--
ncbi_113640679	-1.45424	0.00542912	-1.2214	0.0166324
ncbi_113640694	10.1077	5.1e-09	9.94642	1.3e-08
ncbi_113640697	-2.72437	0.00451948	-2.22556	0.0156499
ncbi_113640698	1.27	6.3e-05	--	--
ncbi_113640701	-2.70874	5.33e-07	-1.58772	0.00494481
ncbi_113640703	-3.87248	1.17e-15	-2.54764	1.65e-08
ncbi_113640713	-1.2456	0.0360646	--	--
ncbi_113640714	-2.62991	1.27e-12	-2.72424	3.98e-16
ncbi_113640715	-1.95042	0.0308218	--	--
ncbi_113640716	--	--	1.11854	0.0435911
ncbi_113640718	-1.15297	0.00064205	--	--
ncbi_113640722	--	--	-1.49036	1.15e-05
ncbi_113640723	1.91317	6.39e-08	1.34068	0.0110438
ncbi_113640730	-3.84484	1.22e-33	-5.18291	9.14e-74
ncbi_113640732	--	--	1.32978	2.96e-05
ncbi_113640735	-3.18978	2.37e-16	-2.49494	6.05e-11
ncbi_113640737	-4.39255	2.8e-88	-4.99858	2.19e-108
ncbi_113640740	1.77226	2.02e-14	2.03845	1.24e-21
ncbi_113640742	1.09502	5.78e-08	1.55734	7.58e-17
ncbi_113640744	-1.21119	0.00162919	--	--
ncbi_113640747	-4.30378	0.0047095	-5.71882	0.00148102
ncbi_113640749	1.90089	6.49e-10	1.85998	2.65e-11
ncbi_113640752	1.31723	2.04e-05	2.11548	4.41e-12
ncbi_113640753	3.38004	8.68e-08	4.55854	1.56e-16
ncbi_113640754	11.3554	3.56e-08	12.769	9.51e-13
ncbi_113640760	-1.00307	0.0459212	--	--
ncbi_113640761	-3.38391	4.64e-13	-3.90858	2.91e-12
ncbi_113640764	-3.8365	0.00611101	-3.8365	0.00903204
ncbi_113640777	-1.7827	4.43e-06	--	--
ncbi_113640784	6.78136	0.0275465	--	--
ncbi_113640787	2.05466	5.65e-08	1.5087	2.11e-06
ncbi_113640788	-2.33765	3.27e-05	-3.65301	2.8e-12
ncbi_113640800	-1.70483	0.026967	--	--
ncbi_113640802	4.10553	1.03e-05	--	--
ncbi_113640828	-2.96822	8.21e-11	-3.27378	1.48e-21
ncbi_113640839	1.61215	2.17e-15	1.3179	1.12e-09
ncbi_113640858	5.78545	1.44e-78	4.51702	3.63e-66
ncbi_113640862	-3.25873	2.84e-05	-2.56359	0.00189692
ncbi_113640864	--	--	1.26708	1.13e-05
ncbi_113640865	-2.2896	1.93e-06	--	--
ncbi_113640892	-4.50615	5.12e-17	-1.76051	6.37e-05
ncbi_113640947	-4.35351	3.94e-09	-4.52936	0.00395051
ncbi_113640948	-2.33189	8.41e-09	-2.98744	1.36e-14
ncbi_113640957	-2.6584	0.00124528	-2.87599	2.43e-05
ncbi_113640967	--	--	1.69004	0.00148391
ncbi_113640983	1.04014	0.00252555	--	--
ncbi_113640984	-3.58496	0.00341629	-3	0.0189952
ncbi_113641003	1.37453	7.52e-10	--	--
ncbi_113641005	-1.23211	0.0276488	-1.60247	6.64e-06
ncbi_113641009	-1.47309	0.00203025	--	--
ncbi_113641014	-2	0.00124787	--	--
ncbi_113641024	--	--	-1.78573	3.44e-05
ncbi_113641028	1.0332	7.18e-11	1.69572	3.59e-21
ncbi_113641031	1.15246	2.26e-07	--	--
ncbi_113641032	2.04143	6.95e-14	1.71391	2.22e-09
ncbi_113641038	--	--	-1.48543	0.0377846
ncbi_113641041	-3.59694	6.09e-08	-5.91886	7.15e-12
ncbi_113641049	-7.54432	0.00437293	-4.80735	0.0261794
ncbi_113641055	-1.35017	0.0427836	--	--
ncbi_113641058	-1.66558	0.023135	--	--
ncbi_113641095	1.03193	1.15e-06	1.14047	5.19e-10
ncbi_113641111	3.64386	0.0128847	--	--
ncbi_113641133	-1.28011	0.0113915	--	--
ncbi_113641137	-1.25997	0.0198279	-1.20131	0.00842553
ncbi_113641140	8.40939	5.74e-08	8.69116	1.01e-08
ncbi_113641141	1.61156	2.2e-10	1.22766	4e-06
ncbi_113641145	1.20925	9.45e-12	--	--
ncbi_113641157	--	--	1.0758	0.00238247
ncbi_113641158	-2.74587	3.21e-32	-1.1784	9.03e-08
ncbi_113641162	1.61589	8.56e-09	3.2807	4.4e-30
ncbi_113641164	-2.14543	0.00687919	-3.28293	3.58e-05
ncbi_113641166	--	--	2.16703	6.06e-11
ncbi_113641168	--	--	1.60983	1.03e-06
ncbi_113641170	-3.2749	2.22e-36	-4.16169	8.44e-68
ncbi_113641172	--	--	2.18766	2.72e-17
ncbi_113641173	-1.35589	4.39e-06	-1.21751	1.3e-05
ncbi_113641174	-1.46514	0.00358573	-1.21507	0.00789323
ncbi_113641175	2.70377	1.98e-31	2.20896	2.5e-21
ncbi_113641176	--	--	1.4139	3.61e-20
ncbi_113641215	-3.62449	0.0155404	--	--
ncbi_113641221	5.01597	8.96e-87	4.92748	1.94e-94
ncbi_113641224	-7.12928	0.0023677	--	--
ncbi_113641225	2.77613	2.65e-27	3.55223	2.28e-36
ncbi_113641227	-2.30825	0.00893717	-3.03617	0.00178913
ncbi_113641237	-3.47752	8.48e-38	-4.27369	2.81e-67
ncbi_113641239	-2.88502	1.17e-22	-2.44923	2.14e-21
ncbi_113641256	--	--	-6.38658	0.0250115
ncbi_113641264	-2.71272	5.42e-08	-1.19614	0.0245971
ncbi_113641265	-1.32915	8.97e-05	-1.20575	0.000144739
ncbi_113641266	-2.38247	2.52e-06	-2.12134	0.000692603
ncbi_113641271	-1.92083	1.12e-07	-3.20456	1.27e-24
ncbi_113641272	-2.72652	4.69e-21	-3.21968	7.7e-20
ncbi_113641277	-1.1212	0.0251692	--	--
ncbi_113641283	-2.06362	0.00012731	-2.40939	2.11e-07
ncbi_113641293	1.9385	8.69e-23	1.86359	1.17e-22
ncbi_113641295	-3.41504	1.62e-05	-2.56704	0.00125561
ncbi_113641299	-3.47449	3.45e-10	-2.02518	4.4e-05
ncbi_113641305	--	--	-1.02315	0.0224225
ncbi_113641306	-2.10515	1.91e-08	-1.54364	0.000153336
ncbi_113641314	1.12958	1.03e-08	1.35453	8.87e-14
ncbi_113641315	-3.51658	0.000707202	-2.43857	0.0140662
ncbi_113641317	-3.34483	9.33e-05	-1.75987	0.0330238
ncbi_113641319	-1.50281	0.00374107	-1.51887	0.00521319
ncbi_113641321	-1.99222	6.94e-05	-2.57719	3.86e-08
ncbi_113641322	-4.32193	0.0131244	-7.05889	0.00159495
ncbi_113641327	-3.94145	6.76e-07	-2.25792	0.0018121
ncbi_113641332	2.60227	1.95e-28	1.33037	2.6e-08
ncbi_113641338	--	--	-1.51539	0.000881477
ncbi_113641339	--	--	1.18489	2.78e-11
ncbi_113641354	-3.29768	0.0210302	-3.07529	0.0360884
ncbi_113641358	-1.76791	1.57e-10	--	--
ncbi_113641360	-3.65584	1.33e-31	-3.00488	1.85e-27
ncbi_113641361	1.18734	1.2e-12	1.72479	4.42e-19
ncbi_113641401	-2.68414	3.59e-06	-3.08662	4.31e-11
ncbi_113641402	3.32193	0.00519043	3.5025	0.00397846
ncbi_113641411	-3.13124	0.0143799	-4.35364	0.0034701
ncbi_113641416	-2.34921	6.27e-15	-2.08641	2.19e-10
ncbi_113641420	-1.3804	0.00513861	--	--
ncbi_113641428	-2.48483	0.000574017	-2.31307	0.0180553
ncbi_113641433	2.93146	2.03e-40	1.7122	7.38e-11
ncbi_113641440	--	--	-1.20656	5.64e-06
ncbi_113641451	--	--	-1.42229	0.00140558
ncbi_113641457	--	--	1.56369	4.4e-14
ncbi_113641458	-2.16294	0.0253735	-2.04264	0.0263857
ncbi_113641459	--	--	-5.1964	0.0186287
ncbi_113641462	-2.17918	1.35e-10	-1.18254	0.00153587
ncbi_113641465	-3.29354	2.88e-15	-1.76901	6.81e-05
ncbi_113641470	-2.26002	2.79e-20	-2.98269	6.67e-47
ncbi_113641471	--	--	-3.42999	0.00178314
ncbi_113641489	-3.05961	1.51e-20	-1.88113	6.23e-10
ncbi_113641493	1.77323	1.02e-08	--	--
ncbi_113641495	-2.73148	1.99e-08	-2.73148	7.11e-09
ncbi_113641497	2.3887	3.19e-16	1.70044	5.22e-07
ncbi_113641502	--	--	1.19878	9.93e-09
ncbi_113641504	-4.85555	3.35e-18	-5.75367	6.74e-17
ncbi_113641505	-1.75329	0.0129204	-2.10357	0.000117452
ncbi_113641506	-1.72335	1.1e-05	-2.09143	1.73e-11
ncbi_113641513	-4.58095	0.00024181	-5.02841	0.000383601
ncbi_113641514	-1.37687	1.5e-08	-1.69594	6.43e-11
ncbi_113641517	2.47317	2.2e-10	2.81816	1.26e-11
ncbi_113641523	3.60486	0.0184341	4.9386	0.000105965
ncbi_113641530	-1.49457	0.00097865	--	--
ncbi_113641531	-2.5325	6.67e-09	-2.81629	5.22e-10
ncbi_113641548	-6.73697	0.00270317	-5	0.0186467
ncbi_113641550	-2.42914	2.63e-18	-1.40867	1.69e-05
ncbi_113641564	-2.29713	6.09e-17	-2.55887	1.24e-20
ncbi_113641566	1.18694	2.88e-08	--	--
ncbi_113641567	1.56253	2.18e-06	--	--
ncbi_113641570	-3.01495	0.0155122	-2.79256	0.0283732
ncbi_113641572	6.98489	0.0384373	--	--
ncbi_113641573	7.88264	7.54e-09	5.71425	0.000850082
ncbi_113641576	-1.13852	0.00578892	-1.07293	0.015136
ncbi_113641579	1.17321	0.00261582	--	--
ncbi_113641581	--	--	1.69542	9.01e-10
ncbi_113641585	-1.19936	0.0209317	-1.60281	1.84e-07
ncbi_113641590	-4.24793	1.45e-06	-2.81497	0.000377297
ncbi_113641591	1.87536	5.98e-14	1.94916	7.52e-11
ncbi_113641592	-3.39722	2.34e-11	-2.84702	6.38e-09
ncbi_113641593	-2.28328	2.38e-08	-1.48412	6.16e-05
ncbi_113641596	-1.55102	0.0393561	--	--
ncbi_113641601	--	--	-1.27629	0.00846429
ncbi_113641605	--	--	-2.64186	0.0150945
ncbi_113641608	-5.24793	0.0120924	--	--
ncbi_113641610	--	--	-8.43741	0.0485214
ncbi_113641635	1.00693	0.00119868	--	--
ncbi_113641637	1.44459	7.34e-08	1.23733	9.18e-05
ncbi_113641639	-4.75489	0.0145956	--	--
ncbi_113641643	-1.06971	0.00530144	-1.89068	2.41e-13
ncbi_113641646	1.11917	1.07e-05	--	--
ncbi_113641651	-2.24542	0.000273007	-2.73085	1.19e-05
ncbi_113641654	-5.87064	1.09e-05	-5.4083	4.35e-05
ncbi_113641658	-1.24691	0.00174397	-1.5149	3.16e-06
ncbi_113641660	1.22288	8.24e-09	--	--
ncbi_113641661	-1.27558	0.00203567	-2.38747	5.04e-19
ncbi_113641662	--	--	2.18763	0.00150676
ncbi_113641668	--	--	1.50967	8.43e-10
ncbi_113641670	1.33184	0.00954854	--	--
ncbi_113641676	-1.75455	1.68e-12	-1.80121	1.35e-15
ncbi_113641678	--	--	-2.05969	7.9e-06
ncbi_113641680	1.08674	3.39e-05	1.29203	3.04e-05
ncbi_113641681	-2.75946	0.0124328	--	--
ncbi_113641683	-4.26748	6.5e-10	-4.70044	2.43e-10
ncbi_113641684	1.92529	2.73e-08	1.68314	6.14e-06
ncbi_113641685	2.47573	0.00817433	--	--
ncbi_113641689	-4.34282	4.85e-12	-3.60585	5.55e-10
ncbi_113641695	--	--	-1.99379	3.46e-05
ncbi_113641716	--	--	-1.19167	0.0128149
ncbi_113641717	--	--	1.22278	2e-07
ncbi_113641721	-3.0368	2.37e-13	-1.19953	0.0119587
ncbi_113641725	-2.08453	0.0467738	--	--
ncbi_113641728	1.3505	0.0293453	1.87283	0.00263026
ncbi_113641729	1.52644	2.43e-08	--	--
ncbi_113641735	3.62678	1.34e-23	3.87563	1.26e-31
ncbi_113641739	-1.61772	1.7e-07	-4.3543	8.87e-82
ncbi_113641742	--	--	-1.66606	0.0425988
ncbi_113641743	-7.16993	7.11e-23	-5.79141	1.23e-25
ncbi_113641744	-2.57635	0.0170513	-2.99139	0.0102897
ncbi_113641754	4.11204	1.56e-20	3.49868	1.88e-12
ncbi_113641756	1.85726	0.000147933	2.19068	3.01e-05
ncbi_113641758	1.02009	5.32e-08	--	--
ncbi_113641772	--	--	-2.34239	0.000209922
ncbi_113641787	-2.47393	7.32e-06	-2.15557	9.04e-08
ncbi_113641788	1.48755	0.00689149	1.86361	0.000675819
ncbi_113641789	1.63743	8.49e-06	--	--
ncbi_113641790	-7.92679	0.00692224	-4.60486	0.0352108
ncbi_113641793	--	--	-1.87101	0.0233951
ncbi_113641795	2.68918	2e-35	1.80685	1.62e-26
ncbi_113641796	1.38017	9.08e-07	1.04696	0.000617007
ncbi_113641797	2.58496	0.0229669	--	--
ncbi_113641799	--	--	-7.32193	0.000572582
ncbi_113641800	1.35044	2.19e-15	--	--
ncbi_113641803	2.73141	3.36e-05	--	--
ncbi_113641804	-2.27882	5.91e-06	-2.80864	5.06e-07
ncbi_113641806	2.48997	7.35e-44	2.48131	3.93e-42
ncbi_113641808	1.20861	1.47e-13	1.4219	3.09e-18
ncbi_113641811	-2.04041	6.34e-06	-2.24435	7.53e-08
ncbi_113641813	--	--	-1.26559	0.000510249
ncbi_113641814	1.28862	3.7e-08	--	--
ncbi_113641815	--	--	-2.81344	4.75e-08
ncbi_113641817	-4.51362	3.99e-24	-4.51362	2.19e-22
ncbi_113641818	-3.03973	2.85e-10	-1.16193	0.0447789
ncbi_113641819	-2.60688	1.42e-12	-2.10265	1.79e-09
ncbi_113641822	-1.13959	0.0395724	--	--
ncbi_113641824	-1.63164	2.97e-06	--	--
ncbi_113641825	-5.4076	1.97e-47	-4.42671	1.74e-53
ncbi_113641828	1.43313	1.64e-09	1.12807	2.45e-05
ncbi_113641836	-3.83567	0.00138638	-3.80744	2.17e-36
ncbi_113641848	-1.67123	3.65e-05	-1.12286	0.0296153
ncbi_113641849	-2.03303	3.79e-08	--	--
ncbi_113641851	--	--	1.13055	0.000768786
ncbi_113641852	-3.57116	4.36e-42	-4.65755	6.37e-89
ncbi_113641856	1.2601	6.03e-10	--	--
ncbi_113641861	--	--	1.44715	6.62e-11
ncbi_113641863	-2.49224	4.93e-05	-3.40785	4.11e-07
ncbi_113641865	-2.06946	1.5e-08	-1.33612	0.000319856
ncbi_113641877	--	--	1.16037	8.15e-07
ncbi_113641880	--	--	-2.17616	0.00224159
ncbi_113641882	--	--	-8.2127	0.00207539
ncbi_113641885	-1.45883	0.013812	--	--
ncbi_113641886	1.02934	0.00140566	--	--
ncbi_113641888	--	--	-1.30559	2.76e-06
ncbi_113641891	-1.33374	0.000132999	--	--
ncbi_113641892	-3.27732	9.8e-42	-5.23167	1.39e-101
ncbi_113641896	1.53339	2.08e-07	1.84033	4.98e-11
ncbi_113641897	-1.17605	0.00762396	--	--
ncbi_113641898	--	--	-2.15005	1.98e-11
ncbi_113641903	1.03171	0.0349224	--	--
ncbi_113641904	-2.08406	0.0321297	--	--
ncbi_113641907	-1.47748	0.000302465	-1.6172	0.000882185
ncbi_113641910	-1.83446	1.4e-05	-1.61755	2.21e-05
ncbi_113641912	--	--	-1.08384	0.00250879
ncbi_113641913	-2.47121	3.83e-09	-4.03941	2.37e-48
ncbi_113641916	-2.03946	2.9e-08	-1.54655	4.64e-05
ncbi_113641920	--	--	1.26677	9.72e-13
ncbi_113641927	--	--	-2.05116	0.04061
ncbi_113641928	1.53479	2.49e-18	1.49902	8.55e-18
ncbi_113641932	--	--	-2.15347	0.00260449
ncbi_113641935	-1.60614	4.41e-08	-2.07895	1.52e-18
ncbi_113641937	1.22112	2.39e-07	--	--
ncbi_113641939	1.87087	0.000320909	1.23644	0.0350223
ncbi_113641940	-1.01185	0.0443473	--	--
ncbi_113641941	-1.20945	0.0355499	--	--
ncbi_113641942	-2.77569	1.48e-14	-1.58688	1.15e-05
ncbi_113641944	3.87774	8.32e-46	4.01197	1.56e-50
ncbi_113641945	--	--	1.30423	1.77e-14
ncbi_113641946	1.25212	2.77e-09	1.31599	1.35e-09
ncbi_113641950	1.21284	1.59e-15	1.51769	6.44e-19
ncbi_113641951	-1.70465	0.00057796	--	--
ncbi_113641956	-2.2576	2.29e-08	-1.35288	0.00033921
ncbi_113641957	-2.33703	1.61e-08	-1.8238	1.25e-05
ncbi_113641961	-3.31241	3.54e-29	-2.57952	1.31e-19
ncbi_113641966	-1.98138	7.2e-05	-1.84725	0.00189192
ncbi_113641971	-2.48775	1.06e-20	-1.01122	0.00131703
ncbi_113641978	-2.48329	7.98e-14	-1.48486	8.25e-06
ncbi_113641979	1.04089	5.57e-07	1.20893	2.5e-08
ncbi_113641988	-2.82103	0.00478924	-3.40599	0.00130239
ncbi_113641992	1.45204	2.56e-09	--	--
ncbi_113641993	1.86289	9.78e-18	2.42696	2.73e-30
ncbi_113641998	1.66353	7.18e-14	2.64141	2.3e-35
ncbi_113641999	-1.84149	5.78e-07	--	--
ncbi_113642002	-1.35292	0.0017229	--	--
ncbi_113642018	-3.83289	0.00252555	--	--
ncbi_113642024	-1.56009	0.0276488	-1.07896	0.0106434
ncbi_113642028	--	--	-1.50148	0.0187034
ncbi_113642029	-1.68725	8.95e-07	--	--
ncbi_113642038	-1.61444	6.04e-07	--	--
ncbi_113642044	-1.89175	0.00176946	--	--
ncbi_113642047	-3.12509	7.54e-18	-2.92558	4.74e-17
ncbi_113642048	--	--	-3.07493	2.01e-08
ncbi_113642049	-2.96467	0.000281069	-2.74894	0.00106886
ncbi_113642059	-2.64111	0.0302469	--	--
ncbi_113642060	-2.25863	1.37e-08	-1.79345	4.68e-06
ncbi_113642062	-7.46489	0.00017593	-7.46489	0.000326185
ncbi_113642066	-3.63904	3.45e-05	-2.60929	0.00649243
ncbi_113642068	-1.76375	3.8e-05	-1.10164	0.00222208
ncbi_113642073	--	--	-3.65344	0.00162827
ncbi_113642074	-1.76805	5.59e-11	-1.57382	1.12e-08
ncbi_113642077	-1.90377	7.09e-10	-2.92928	5.27e-25
ncbi_113642078	-2.47579	8.23e-20	-2.20949	1.49e-20
ncbi_113642084	--	--	-1.6401	0.00917747
ncbi_113642090	-2.84583	0.000533344	--	--
ncbi_113642092	--	--	-1.24747	0.000786271
ncbi_113642096	-1.05533	0.00402545	--	--
ncbi_113642101	--	--	-1.2126	0.00557039
ncbi_113642108	-2.78452	2.18e-10	-1.26229	0.0109785
ncbi_113642111	-1.3682	4.04e-05	-1.25489	4.29e-05
ncbi_113642113	2.22827	0.0163375	--	--
ncbi_113642116	-3.40151	2.53e-27	-1.96534	1.38e-08
ncbi_113642118	--	--	-1.21732	0.00646306
ncbi_113642119	--	--	-1.03014	0.000133665
ncbi_113642120	2.58496	0.0240459	4.03892	1.09e-05
ncbi_113642122	--	--	1.88583	0.0307796
ncbi_113642131	-2.87915	1.53e-05	-1.49273	0.0317338
ncbi_113642134	2.70834	0.0373291	--	--
ncbi_113642136	3.49075	2.83e-06	--	--
ncbi_113642161	2.26919	0.000220478	--	--
ncbi_113642168	1.11366	0.0230169	--	--
ncbi_113642198	--	--	-3.35199	0.00130605
ncbi_113642216	5.85848	4.47e-109	3.97283	1.74e-42
ncbi_113642247	1.01232	0.000306585	1.21284	1.15e-05
ncbi_113642254	7.61961	0.000831573	--	--
ncbi_113642256	1.28	3.27e-16	1.43226	8.96e-19
ncbi_113642257	1.15581	6.51e-09	1.19907	4.76e-12
ncbi_113642258	-4.05683	0.000344894	--	--
ncbi_113642260	-1.76509	5.27e-05	-2.64874	7.6e-13
ncbi_113642262	-1.89377	0.000621958	-1.5057	0.00634791
ncbi_113642268	5.04474	6.04e-100	3.84392	4.33e-66
ncbi_113642271	-2.13865	6.61e-09	--	--
ncbi_113642273	-1.05445	0.0276799	--	--
ncbi_113642276	1.05844	2.2e-11	-2.26334	5.64e-12
ncbi_113642278	-2.85148	0.00320967	-2.28758	0.0166009
ncbi_113642280	-6.15987	7.11e-05	-2.76755	0.0162237
ncbi_113642282	1.71139	2.49e-18	2.46686	1.79e-47
ncbi_113642284	-1.11978	0.00817433	--	--
ncbi_113642285	-1.01589	0.0256492	--	--
ncbi_113642288	-4.26739	1.68e-14	--	--
ncbi_113642292	--	--	-7.22882	0.00920377
ncbi_113642293	-3.2243	2.01e-16	-3.3547	1.07e-14
ncbi_113642297	1.14743	0.00757133	1.14743	0.00792125
ncbi_113642301	-2.79511	1.05e-12	-2.71989	6.37e-12
ncbi_113642307	-6.4777	3.27e-132	-6.38254	3.51e-132
ncbi_113642309	-4.99095	8.81e-07	-2.64046	0.00250181
ncbi_113642310	1.11446	0.000198073	1.0456	0.000206858
ncbi_113642312	-1.61075	0.00313451	-1.66003	0.00043867
ncbi_113642314	-1.45519	0.000224055	--	--
ncbi_113642316	1.75055	0.0381578	2.27839	0.00272782
ncbi_113642324	-1.41615	0.036299	-2.8689	1.11e-08
ncbi_113642325	--	--	-5.73697	0.0474946
ncbi_113642329	-1.539	0.000331847	--	--
ncbi_113642332	-2.01636	1.55e-14	-3.16061	8.15e-34
ncbi_113642354	-1.75446	4.96e-08	--	--
ncbi_113642355	-1.59274	1.7e-05	-1.84924	9.2e-09
ncbi_113642356	-2.45357	2.02e-15	-2.25429	5.55e-15
ncbi_113642357	-1.63519	3e-06	-6.07868	1.97e-85
ncbi_113642373	--	--	1.11134	7.32e-15
ncbi_113642374	8.32942	5.86e-21	7.03831	9.57e-13
ncbi_113642377	-3.69116	0.000868302	--	--
ncbi_113642380	3.29605	4.32e-11	1.67807	0.00710933
ncbi_113642388	1.52696	1.94e-09	1.20384	5.04e-06
[truncated: 4,804 more rows]
