# Supplementary material for: Integrated Analysis of Transcriptome and Metabolome Reveals Distinct Responses of Pelteobagrus fulvidraco against Aeromonas veronii Infection at Invaded and Recovering Stage
Source: Int J Mol Sci. 2022 Sep 4;23(17):10121. doi: 10.3390/ijms231710121 (PMC9456318; doi:10.3390/ijms231710121)
Supplement: Supplementary file 1 [file ijms-23-10121-s001.zip › Table S2.xlsx]

## Sheet: Table S2
Table S2. Information of all differential abundance metabolites (DAMs) identified in yellow catfish in response to Aeromonas veronii infection at invaded stage (IN) and recovering stage (RE).
Metabolite	P value-IN	VIP-RE	P value-RE	VIP-RE
M104T372_NEG	--	--	0.00196906	1.05388
M111T88_2_NEG	0.000484064	6.22472	0.000235707	6.59886
M115T396_NEG	--	--	0.00160489	3.64648
M115T75_NEG	--	--	0.00604061	2.02237
M117T174_NEG	0.0458908	1.42801	--	--
M124T290_2_NEG	0.00225237	9.04417	0.000356471	9.97573
M128T388_NEG	1.45551e-05	3.50953	1.68905e-08	4.24042
M129T364_NEG	0.000461046	1.47768	3.67337e-06	2.03746
M131T376_NEG	--	--	0.00150214	1.31195
M133T396_NEG	--	--	0.0294338	4.69749
M136T100_NEG	0.00323052	1.64372	0.0179011	1.35055
M141T349_2_NEG	--	--	0.0402394	5.30984
M143T299_NEG	0.0116231	1.52145	0.0125243	1.35806
M143T383_NEG	--	--	0.0110656	1.41536
M145T369_NEG	0.00320325	2.42961	0.00905405	2.62425
M146T388_2_NEG	8.38532e-05	8.50965	8.75752e-09	10.0478
M148T73_NEG	0.0181411	1.53405	--	--
M155T222_1_NEG	0.00643161	1.00006	0.00172803	1.15522
M160T399_NEG	--	--	3.42369e-06	1.28554
M161T299_2_NEG	0.0290359	2.10996	--	--
M161T383_NEG	--	--	0.00496475	5.93805
M161T441_NEG	--	--	3.37091e-05	4.44432
M163T54_NEG	0.0128585	1.16445	--	--
M166T102_NEG	0.00156839	1.52693	--	--
M168T476_NEG	0.000290114	2.81146	0.0133376	2.19239
M171T423_NEG	0.0101738	3.37558	0.0423759	2.28893
M173T429_NEG	0.000812528	1.09497	--	--
M177T126_NEG	--	--	0.0075862	3.14626
M179T299_NEG	--	--	0.0141284	9.81064
M179T441_NEG	--	--	0.000422987	2.17131
M186T218_NEG	--	--	0.000323853	1.43191
M189T306_NEG	0.0286489	1.18468	--	--
M191T104_NEG	--	--	0.0189794	1.26468
M191T346_NEG	0.0452168	1.18706	--	--
M196T308_NEG	--	--	0.00167319	5.30378
M196T339_NEG	--	--	0.00189356	1.06211
M197T34_NEG	--	--	0.00644534	1.29568
M199T51_NEG	0.0172936	1.33177	0.00656482	1.56809
M205T329_NEG	0.0472876	1.29668	--	--
M209T281_NEG	--	--	0.0139226	2.16443
M214T386_NEG	0.000557417	4.02021	0.00102273	3.90436
M218T268_NEG	0.0359809	3.39673	--	--
M219T409_NEG	0.0188229	1.02619	--	--
M221T262_NEG	0.0244884	2.66922	--	--
M225T352_NEG	0.0234265	2.47033	--	--
M225T50_NEG	0.00393631	2.9585	0.00983413	2.82847
M228T63_NEG	0.0366956	2.41739	--	--
M229T429_NEG	0.0326593	1.48005	--	--
M239T299_NEG	--	--	0.0359936	5.47471
M241T50_NEG	0.000288311	1.95587	0.00941506	1.57575
M242T378_NEG	0.000948603	3.59732	--	--
M245T368_2_NEG	0.0493977	1.63495	--	--
M245T88_NEG	--	--	5.11158e-05	1.22809
M246T341_NEG	0.0213827	1.83307	--	--
M247T393_NEG	0.00883618	1.78103	--	--
M251T173_NEG	--	--	0.00156966	1.05792
M253T48_NEG	9.51081e-05	17.9536	0.00352254	15.2987
M257T141_NEG	--	--	0.0499769	2.45233
M259T142_NEG	0.0291714	2.47209	--	--
M259T463_NEG	--	--	0.0228803	2.66839
M261T228_NEG	0.0159133	1.20464	--	--
M263T45_NEG	--	--	0.0322067	1.74277
M269T55_NEG	0.0195656	2.60732	0.0272884	2.95871
M271T150_NEG	--	--	0.00736911	1.22815
M271T76_NEG	3.27071e-06	4.24137	0.00055082	4.10814
M274T407_NEG	0.0206051	1.1507	--	--
M274T450_NEG	0.000676327	1.51585	0.00123366	1.20458
M275T31_NEG	--	--	0.00880777	1.81801
M275T448_NEG	0.000807026	1.63636	3.71629e-06	1.77951
M275T495_NEG	--	--	0.0345385	1.06602
M277T47_NEG	0.00360574	13.9055	--	--
M279T46_NEG	0.0222383	31.7665	--	--
M287T105_NEG	0.00674826	1.77807	0.00127105	2.15581
M288T391_NEG	--	--	0.00345593	1.35128
M289T453_NEG	0.00479964	1.91126	--	--
M293T335_NEG	0.0143709	1.32456	--	--
M293T55_NEG	0.0128993	2.2395	--	--
M297T17_NEG	--	--	0.0341398	2.99217
M297T56_2_NEG	0.0271196	3.27684	--	--
M300T434_NEG	--	--	0.00929039	1.04599
M301T46_NEG	--	--	0.00393044	5.03905
M308T43_NEG	0.00799483	1.8548	0.0415604	1.60366
M309T26_NEG	0.00227149	4.00323	0.000909825	3.54833
M309T43_2_NEG	0.0406535	4.06877	--	--
M311T28_NEG	0.033621	6.86319	0.0222986	9.1959
M313T28_NEG	0.0129892	1.92994	0.0190628	2.31684
M315T94_NEG	6.94284e-05	3.50675	0.00092799	3.26262
M319T75_NEG	--	--	0.00279318	2.10688
M321T25_2_NEG	0.0211563	1.17196	0.0192856	1.18413
M321T70_NEG	--	--	0.0134003	1.09563
M325T104_NEG	0.00020479	1.20679	--	--
M325T28_NEG	0.0470546	7.28231	0.0175258	10.9939
M329T111_NEG	0.000657883	2.58814	--	--
M329T150_NEG	0.000235725	1.63997	--	--
M333T29_NEG	0.0471519	1.44537	--	--
M337T26_NEG	0.00611275	2.25052	0.00167306	2.09632
M337T28_NEG	0.00609328	1.15364	0.00394552	1.63945
M337T34_2_NEG	0.0253414	1.54895	0.0119875	1.56741
M337T67_NEG	0.00576763	4.25338	--	--
M338T112_NEG	0.0104441	4.49808	--	--
M339T28_NEG	0.00809447	7.49816	0.0112131	9.4323
M341T383_NEG	--	--	0.00652594	10.4615
M341T93_NEG	0.021552	6.40207	2.32425e-05	10.4859
M343T423_NEG	0.0231479	2.03769	--	--
M347T436_NEG	0.0135394	2.50168	0.0170157	2.45874
M353T27_2_NEG	0.0050151	3.04665	0.000233274	2.97497
M381T26_NEG	0.00859545	1.75594	0.00146563	1.66206
M391T34_1_NEG	0.00983799	1.57983	--	--
M395T28_NEG	--	--	0.0171885	1.11562
M397T27_NEG	0.00437785	1.97416	7.94625e-05	2.11349
M412T42_NEG	0.0214027	1.728	--	--
M427T25_NEG	--	--	0.00536924	1.88091
M427T28_NEG	0.0157672	1.39999	--	--
M429T29_NEG	--	--	0.00640988	2.26366
M434T38_NEG	0.00110932	3.04618	--	--
M441T29_NEG	--	--	0.0161263	2.62558
M443T44_NEG	--	--	0.00427069	2.79563
M447T27_NEG	0.000983351	1.43963	--	--
M453T73_NEG	2.35728e-05	1.42748	--	--
M464T192_NEG	0.00427013	1.76748	0.00612182	1.39432
M473T27_NEG	0.00430947	1.68134	0.00232606	1.82116
M476T146_NEG	--	--	0.01469	1.34235
M476T191_NEG	2.91663e-05	6.04184	--	--
M480T160_NEG	--	--	0.0159785	2.06481
M481T25_NEG	0.0122909	1.56846	0.0470953	1.33733
M482T70_NEG	0.00111094	1.84336	0.00237895	1.75388
M495T24_NEG	--	--	0.0195737	2.64864
M503T442_2_NEG	--	--	2.77454e-05	21.7665
M513T26_NEG	0.00220273	1.32224	0.01037	1.09621
M519T27_1_NEG	0.00781438	1.28784	0.023992	1.26557
M535T210_NEG	--	--	0.000361948	2.06483
M547T27_NEG	0.00342627	2.18519	0.018924	2.06309
M557T47_NEG	1.66603e-05	5.63533	--	--
M559T46_NEG	0.000558528	6.70365	--	--
M583T46_NEG	0.0381277	1.74348	--	--
M597T240_NEG	--	--	0.0492571	2.50918
M606T421_NEG	0.011608	3.37447	--	--
M617T232_NEG	0.0113798	1.6318	--	--
M661T28_NEG	8.83591e-05	7.75051	0.0163718	5.88509
M663T28_NEG	0.000297989	3.10838	0.032762	2.27539
M665T483_NEG	--	--	0.000844278	7.34552
M683T382_NEG	--	--	0.00905949	7.74434
M739T140_NEG	--	--	0.0291232	1.06249
M747T135_NEG	--	--	0.000208064	1.28345
M787T137_NEG	0.00610958	2.75851	0.000713111	2.38031
M835T180_NEG	--	--	0.0178173	1.84589
M841T138_NEG	0.0179707	1.51447	--	--
M863T135_1_NEG	0.0373499	1.56949	--	--
M866T37_NEG	0.0269893	5.13446	--	--
M879T182_NEG	--	--	0.000164139	1.11357
M884T182_NEG	5.34471e-06	6.16853	0.000197058	5.99826
M886T182_NEG	0.00785462	2.98372	0.0025184	3.77062
M889T134_NEG	0.000257031	2.19016	--	--
M88T342_2_NEG	--	--	0.021383	1.92482
M89T218_2_NEG	0.0438665	1.51751	0.00116401	2.7258
M906T181_NEG	2.03023e-05	1.80974	1.52359e-06	1.36734
M908T181_NEG	0.00019758	1.93678	0.0230905	1.30898
M910T181_NEG	0.000148978	1.38663	--	--
M932T180_NEG	1.26853e-06	1.38599	--	--
M937T130_NEG	8.30721e-08	2.12925	1.1134e-06	1.95574
M102T285_POS	--	--	0.0360626	2.24519
M102T395_POS	0.000469539	1.93617	--	--
M1031T441_POS	--	--	0.00140994	2.46442
M103T253_POS	0.0313694	1.86804	--	--
M110T337_POS	--	--	0.000197777	1.93339
M113T125_POS	0.0347795	1.68398	--	--
M114T164_POS	0.0304563	1.09894	0.00308093	1.05237
M118T269_POS	0.0448879	6.49482	0.0497039	5.9204
M120T253_POS	0.0204883	6.86941	--	--
M130T388_POS	1.25482e-05	5.66362	1.31764e-07	6.10755
M130T52_POS	0.000183744	1.16013	--	--
M130T529_POS	--	--	0.0291117	2.87459
M130T91_POS	0.0428393	1.09424	--	--
M132T339_POS	0.0177436	7.35786	--	--
M133T376_POS	0.00864069	1.06343	--	--
M136T159_POS	0.0316538	1.55495	--	--
M137T163_POS	--	--	0.0087967	8.20083
M137T436_POS	0.0164373	1.46173	0.0102142	1.52327
M137T450_POS	--	--	0.0050936	1.73434
M137T503_POS	0.0372903	1.84661	--	--
M138T293_POS	0.0162231	1.32499	--	--
M139T284_POS	--	--	0.0214571	1.80238
M146T370_POS	--	--	0.00455835	7.58341
M148T388_2_POS	0.00010244	7.57938	1.4335e-07	8.80165
M148T424_POS	0.0172731	2.49003	--	--
M149T253_POS	0.041834	1.04001	--	--
M150T124_POS	0.0199583	1.00836	--	--
M150T242_POS	0.028441	1.24298	--	--
M150T285_POS	0.0439633	2.29325	--	--
M156T439_POS	--	--	0.00845861	3.79042
M162T399_POS	--	--	8.3398e-06	1.79404
M166T253_2_POS	0.0344251	5.1713	--	--
M170T400_POS	--	--	0.0166141	1.68667
M172T44_POS	--	--	0.000662672	1.08341
M174T32_POS	0.00618507	1.12124	0.00216764	1.40007
M175T113_POS	0.0149864	1.22071	0.00237563	1.52119
M175T519_POS	0.0227305	2.10915	0.0262292	2.21545
M184T475_POS	0.000118261	21.5907	0.00209223	19.6315
M184T495_POS	4.66315e-05	11.2554	0.0013922	10.3794
M187T332_POS	0.00759897	1.65571	--	--
M189T258_POS	0.0195053	2.45531	--	--
M191T367_POS	0.000971783	1.31516	0.00324705	1.64406
M201T392_POS	0.00212366	1.22786	--	--
M202T89_POS	0.0141157	1.68118	0.0143446	2.14166
M203T224_POS	0.0173035	2.57459	--	--
M203T50_POS	0.048302	1.99366	--	--
M204T504_POS	0.0297996	1.15378	--	--
M205T287_2_POS	0.0421184	1.32594	--	--
M213T412_POS	0.0406156	1.6798	--	--
M213T92_POS	0.00377217	1.52096	4.67356e-06	2.29456
M215T284_POS	0.00116588	3.61779	--	--
M218T274_POS	0.0120033	1.6578	--	--
M218T31_POS	5.81864e-06	2.21007	2.40439e-05	2.18846
M219T400_POS	0.0398278	1.32587	--	--
M219T453_POS	0.00406342	1.13031	--	--
M223T260_POS	0.0139075	2.11516	--	--
M225T88_POS	0.0122576	1.78442	0.00479205	2.00416
M229T269_POS	0.00212213	4.05012	--	--
M229T396_POS	0.0306212	1.70617	--	--
M231T368_POS	--	--	0.000554102	1.23757
M232T126_POS	--	--	0.00198303	3.05508
M232T250_POS	0.0103897	2.08649	--	--
M232T511_POS	0.0141048	2.11059	--	--
M234T444_POS	0.00451424	1.80596	--	--
M235T404_POS	0.0189689	1.4061	--	--
M237T277_POS	0.0193744	1.24551	--	--
M237T283_POS	0.00042995	2.09436	0.00150192	1.85619
M237T49_POS	0.0318095	1.62165	--	--
M239T297_POS	0.0102353	1.48614	--	--
M241T298_POS	0.000153934	2.22736	0.000163614	2.04827
M241T412_POS	--	--	0.010459	1.41994
M242T103_POS	0.000418646	1.16103	--	--
M244T248_POS	0.011054	2.89968	--	--
M245T405_POS	0.0184465	2.65478	--	--
M246T297_POS	0.0485746	1.88359	--	--
M246T398_POS	0.0254202	3.54224	--	--
M247T193_POS	0.0495243	1.36921	--	--
M247T277_POS	0.00555041	1.92789	--	--
M248T414_2_POS	0.0143825	1.72735	--	--
M248T437_POS	0.0291875	3.02305	--	--
M249T199_POS	0.00494699	1.14263	--	--
M253T70_POS	0.00155642	2.87314	--	--
M255T304_POS	0.0238026	1.48099	--	--
M256T35_POS	--	--	0.012901	2.45844
M257T336_POS	0.00994577	1.44321	--	--
M258T378_2_POS	0.00060995	21.4334	--	--
M260T283_POS	0.0452642	2.23789	--	--
M260T371_POS	0.013038	3.15785	--	--
M263T228_POS	0.0114003	4.56947	--	--
M267T203_POS	0.01472	3.67932	--	--
M269T289_POS	0.00277017	4.78881	--	--
M272T449_POS	0.00312753	1.09531	--	--
M274T372_POS	0.0159172	1.97885	--	--
M274T64_POS	--	--	0.0434563	5.89385
M275T448_POS	0.00210913	1.89199	--	--
M276T407_POS	0.00916676	1.62797	--	--
M276T413_POS	0.00563282	2.01392	--	--
M276T448_POS	0.00095117	2.72751	0.047836	1.45457
M279T164_POS	0.0133365	1.41803	--	--
M279T275_POS	0.00632859	1.19374	--	--
M281T212_POS	0.0450523	1.20801	--	--
M282T283_POS	0.041403	1.09859	--	--
M282T34_POS	--	--	0.0427524	9.14177
M285T402_POS	0.00143649	2.15913	--	--
M287T295_POS	0.00502725	1.03931	--	--
M288T359_POS	0.0169096	2.09944	--	--
M288T62_POS	0.0483372	1.75742	--	--
M290T392_POS	--	--	0.00419479	1.68223
M290T447_POS	0.0034839	1.09336	--	--
M291T458_POS	--	--	0.00503781	2.6434
M294T257_POS	0.00938155	1.50809	--	--
M294T333_2_POS	--	--	0.0343848	1.4233
M295T336_POS	0.0105877	1.16124	--	--
M297T49_POS	0.0386674	1.03496	0.0108487	1.51768
M300T44_POS	--	--	0.00124115	2.2029
M302T239_POS	0.0155296	6.05809	--	--
M303T436_POS	0.0379351	1.22802	--	--
M304T444_POS	0.00169576	3.82606	0.00650993	2.52141
M307T236_POS	0.0452007	1.14479	0.0486871	1.1924
M310T292_POS	0.000921739	1.30233	--	--
M311T34_1_POS	--	--	0.0173526	1.53637
M319T297_POS	0.00313146	1.1205	--	--
M325T383_POS	--	--	0.00461315	7.36672
M325T442_POS	--	--	0.00431805	7.63353
M332T411_POS	0.0136632	1.75417	--	--
M338T371_POS	0.00169974	1.13649	--	--
M339T32_POS	0.0283299	1.30927	0.00698958	2.01517
M340T112_POS	0.016152	1.69189	--	--
M345T424_POS	0.0331956	1.1026	--	--
M360T383_POS	--	--	0.0430075	8.7983
M363T282_POS	--	--	0.038515	1.58517
M367T476_POS	0.00198497	4.99906	0.00860357	4.55468
M369T542_POS	--	--	0.0335885	1.39872
M383T395_2_POS	0.0114821	1.03163	0.00718221	2.17404
M385T225_POS	0.00956381	1.11516	--	--
M387T229_POS	0.00306717	1.01164	--	--
M395T32_POS	--	--	0.0279932	1.64999
M402T74_POS	0.0432129	1.38178	--	--
M417T31_1_POS	--	--	0.000152711	3.11608
M420T34_POS	--	--	0.0173563	3.19223
M422T31_POS	--	--	0.00509753	1.06787
M446T34_POS	0.0099045	1.3009	0.00880851	1.11742
M446T412_POS	0.00189853	1.10455	--	--
M455T26_POS	3.63053e-05	2.24467	2.04764e-05	2.36658
M468T32_POS	0.00673015	1.03623	--	--
M469T336_POS	--	--	0.0182397	1.3605
M473T31_POS	0.0227532	1.15849	0.00112355	1.67062
M474T412_POS	0.000204033	3.50439	0.0073683	2.09841
M478T191_POS	3.7548e-05	6.44195	--	--
M485T361_POS	0.0111821	1.00261	6.09822e-05	1.50392
M503T416_POS	3.07143e-05	1.00294	--	--
M506T188_2_POS	0.0106606	2.14994	0.0245401	1.58539
M518T180_POS	0.0030973	7.53276	--	--
M520T179_2_POS	0.000168557	26.8476	--	--
M522T441_2_POS	0.0257715	11.3692	0.000148301	19.1954
M524T182_POS	0.0101651	8.23045	0.000502559	10.2748
M531T420_2_POS	0.000306961	1.68745	0.00152224	1.50155
M544T175_POS	--	--	0.0237406	10.1005
M574T194_POS	0.0204867	1.47151	--	--
M594T175_POS	0.000431882	2.30676	--	--
M610T158_POS	0.0435957	2.64032	--	--
M613T484_POS	--	--	0.00255676	1.3699
M615T31_2_POS	0.0360144	1.08886	--	--
M620T33_POS	--	--	0.0237722	4.57592
M639T31_1_POS	0.0372623	2.04789	0.0123832	2.64303
M684T481_POS	--	--	0.00216065	7.54863
M72T295_2_POS	0.0224046	2.22177	--	--
M731T142_1_POS	0.0479689	4.2138	--	--
M733T142_POS	0.00120643	11.3446	0.0164311	9.63789
M757T140_1_POS	0.0419228	3.92356	--	--
M759T140_POS	0.0377196	5.94636	0.0372557	6.52858
M768T149_POS	0.0197947	1.45237	0.000168074	2.10304
M783T139_1_POS	0.000506668	8.45167	--	--
M793T38_POS	0.00117673	4.71409	0.00483367	4.35874
M819T38_POS	1.33491e-06	6.67911	4.10158e-05	5.88219
M831T38_POS	0.00379983	5.39378	--	--
M833T134_POS	0.0144813	6.96645	--	--
M84T388_POS	1.08171e-05	4.15344	9.52607e-08	4.72994
M879T131_POS	1.31818e-07	8.24887	2.64639e-06	7.89535
M879T37_POS	4.21496e-06	4.36339	1.39684e-05	4.10116
M87T368_POS	--	--	0.0220114	1.33335
